# Supplementary material for: Origin and Early Evolution of Hydrocharitaceae and the Ancestral Role of Stratiotes
Source: Plants (Basel). 2024 Mar 31;13(7):1008. doi: 10.3390/plants13071008 (PMC11013807; doi:10.3390/plants13071008)
Supplement: Supplementary file 1 [file plants-13-01008-s001.zip]

Archive with 4 entries (4 files):
- Supplementary_material 01_new.xlsx
- Supplementary_material_02_new.pdf
- Supplementary_material_03.pdf
- Supplementary_material_04.pdf
