# Supplementary material for: Origin and Early Evolution of Hydrocharitaceae and the Ancestral Role of Stratiotes
Source: Plants (Basel). 2024 Mar 31;13(7):1008. doi: 10.3390/plants13071008 (PMC11013807; doi:10.3390/plants13071008)
Supplement: Supplementary file 1 [file plants-13-01008-s001.zip › Supplementary_material 01_new.xlsx]

## Sheet: Read
Supplementary material 01
Silvia Ulrich, Manuel Vieira, Mario Coiro, Johannes M. Bouchal, Christian Geier, Bonnie F. Jacobs, Ellen D. Currano, Olaf K. Lenz, Volker Wilde, Reinhard Zetter, Friðgeir Grímsson
Origin and early evolution of Hydrocharitaceae and the ancestral role of Stratiotes

## Sheet: Table S1
Table S1. Hydrocharitaceae genera and their current distribution
Phylogeny	Genus	Authority	Localities with preserved specimens, (+ Neophyte localities}	Species, (Species with occurence data in GBIF)	Native to	Habitat	Main climates
1st div. genus
	Stratiotes L.	L., 1753		1	Europe, Central Asia	Freshwater	Cfa, Cfb, Dfa, Dfb, Dfc
	Stratiotes aloides		1062		Europe, Central Asia		Cfa, Cfb, Dfa, Dfb, Dfc
Cl. B, 1st div. genus
	Lagarosiphon	Harv., 1841		9 (9)	Africa, Madagascar	Freshwater	Am, Aw, BSh, BSk, BWh, BWk, Cfa, Cfb, Csa, Cwa, Cwb, Cwc
	Lagarosiphon cordofanus	Casp., 1858	32		Africa		Aw, BSh, BWh, Cfa,Cwa
	Lagarosiphon hydrilloides	Rendle, 1895	11		Africa		Aw, Cfb, Csb, Cwb
	Lagarosiphon ilicifolius	Oberm., 1964	45		Africa		BSh, BWh,
	Lagarosiphon madagascariensis.	Casp., 1858	80		Madagascar		Am, Aw, BSh, Cfa, Cwa, Cwb
	Lagarosiphon major	(Ridl., 1886) Moss, 1928	142		Africa		BSh, BSk, Cfa,Cfb, Csa, Cwa, Cwb
	Lagarosiphon muscoides	Harv., 1841	87		Africa		Aw, BSh, BSk, BWh, BWk, Cfa, Cfb, Cwa, Cwb, Cwc
	Lagarosiphon rubellus	Ridl., 1886	2		Africa		Cwa
	Lagarosiphon steudneri	Casp., 1858	2		Africa		Cwb
	Lagarosiphon verticillifolius	Oberm., 1964	44		Africa		BSh, Cfa, Cfb, Cwa, Cwb
N/I	Appertiella	C.D.K.Cook & L.Triest, 1982		1 (0)	Madagascar	Freshwater	Am , Aw
Cl. B, 2nd div. genus
	Elodea	Michx., 1803		6 (6)	Americas	Freshwater	Af, Am, Aw, BSh, BSk, BWh, BWk, Cfa, Cfb, Csa, Csb, Csc, Cwa, Cwb, Cwc, Dfa, Dfb, Dfc, Dsb, Dsc, Dwb, Dwc
	Elodea bifoliata	H.St.John, 1962	218		N. America		BSk, BWk, Cfa, Csa, Csb, Dfa, Dfb, Dfc, Dsb
	Elodea callitrichoides	Casp., 1857	8 (20)		S. America		BSk, Cfa, Cwa, (Cfb)
	Elodea canadensis	Michx., 1803	1334		N. America		BSk, BWh, BWk, Cfa, Cfb, Csa, Csb, Dfa, Dfb, Dfc, Dsb, Dsc, Dwb
	Elodea granatensis	H.St.John, 1962	231		S. America		Af, Am, Aw, BSh, Cfa
	Elodea nuttallii	H.St.John, 1920	627 (1290)		N. America		BSk, Cfa, Cfb, Csa, Csb, Csc, Dfa, Dfb, Dfc, Dsb, Dsc
	Elodea potamogeton	Espinosa, 1928	40		S. America		Af, Aw, BSk, Cfb, Csc, Cwb, Cwc
	Egeria (=Apalanthe)	Planch., 1849		3 (3)			Af, Am, Aw, BSh, BWh, Cfa, Cfb, Cwa, Cwb
	Egeria densa	Planch., 1849	127		S. America		Af, Am, Aw, BSh, BWh, Cfa, Cfb, Cwa, Cwb
	Egeria heterostemon	S.Koehler & C.P.Bove, 2001	2		S. America		Aw
	Egeria najas	Planch., 1849	112		S. America		Aw, BSh, Cfa, Cfb, Cwb
Cl. B crown group
	Blyxa	Noronha ex Thouars, 1806		14 (8)	Africa, Madagascar, India, East Asia, Southeast Asia, Australia	Freshwater	Af, Am, Aw, BSh, Cfa, Cfb, Cwa, Cwb, Dfb, Dwb
	Blyxa aubertii	Rich., 1811	367		Africa, Madagascar, Asia, Pacific Islands		Af, Am, Aw, BSh, Cfa, Cfb, Cwa, Cwb, Dwb
	Blyxa echinosperma	Hook f., 1888	193		Sub- to Tropical South Asia, North Australia		Af, Am, Aw, BSh, Cfa, Cfb, Cwa
	Blyxa hexandra	C.D.K.Cook & Lüönd, 1980	12		Africa		Aw, Cwa, Cwb
	Blyxa japonica	(Miq., 1866) Maxim., 1889	161		Sub- to Tropical South Asia, Japan		Af, Aw, Cfa, Cfb, Cwa, Dwa, Dwb
	Blyxa shimadai	Hayata, 1915	18		Taiwan, Japan		Am, Cfa, Cwa
	Blyxa somai	Hayata, 1915	10		Africa		Af, Am, Cfa, Cwa
	Blyxa senegalensis	Dandy, 1934	4		Taiwan, Japan		Am, Aw
	Blyxa octandra	(Roxb., 1802) Planch. ex Thwaites, 1864	161		India, Sub- to Tropical South Asia, North Australia		Af, Am, Aw, BSh, Cfa
	Ottelia	Pers., 1805		22 (13)	South America, Africa, Madagascar, India, East Asia, Southeast Asia, Australia	Freshwater	Af, Am, Aw, BSh, BWh, Cfa, Cfb, Csa, Csb, Cwa, Cwb, Dwa, Dwb
	Ottelia acuminata	(Gagnep., 1907) Dandy, 1934	80		South East Asia		BSk, Cwa, Cwb
	Ottelia alismoides	(L., 1753) Pers., 1805	400		South East Asia, North Australia, Pacific Islands		Af, Am, Aw, BSh, Cfa, Cfb, Csa, Cwa, Cwb, Dwa, Dwb
	Ottelia balansae	(Gagnep., 1907) Dandy, 1934	1		South East Asia		Cwa
	Ottelia brasiliensis	Walp., 1852	63		South America		Aw, Cfa, Cfb, Cwa
	Ottelia cordata	(Wall., 1830) Dandy, 1934	1		South East Asia		Aw
	Ottelia cylindrica	(T.C.E.Fr., 1916) Dandy, 1934	4		Africa		Aw
	Ottelia exserta	(Ridl., 1886) Dandy, 1934	33		Africa, Madagascar		Aw, BSh, BWh, Cfa, Cwa
	Ottelia fischeri	(Gürke, 1895) Dandy, 1934	1		Africa		BSh
	Ottelia kunenensis	(Gürke, 1895) Dandy, 1934	17		Pacific Islands		BSh, Cwa
	Ottelia mesenterium	(Hallier f., 1915) Hartog, 1957	10		Africa		Af, Am, Cfa
	Ottelia muricata	(C.H.Wright, 1898) Dandy, 1934	27		Africa		Aw, BSh, Cwa
	Ottelia ovalifolia	(R.Br., 1810) Rich., 1814	815		Australia		Af, Aw, BWh, Cfa, Cfb, Csa, Csb, Cwa,
	Ottelia ulvifolia	(Planch., 1849) Walp., 1852	208		Africa, Madagascar		Am, Aw, BSh, BWh, Cfa,Cfb, Cwa, Cwb
	Ottelia verdickii	Gürke ex De Wild., 1903	10		Africa		Am, Aw, Cwa
Cl. A, 1st div. genus
	Hydrocharis	L., 1753		7 (5)	Africa, Americas, Eurasia, Australia	Freshwater	Af, Am, Aw, BSh, BSk, Cfa, Cfb, Csa, Cwa, Dfb, Dfc, Dwa, Dwb
	Hydrocharis chevalieri	(De Wild., 1922) Dandy, 1932	51		Africa		Af, Am, Aw
	Hydrocharis dubia	(Blume, 1827) Backer, 1925	234		East Asia, Japan, North Australia, Pacific Islands		Af, Am, Aw, BSh, BSk, Cfa, Cwa, Cwb, Dfa, Dfb,, Dwa, Dwb
	Hydrocharis laevigatum	(Humb. & Bonpl. ex Willd., 1810) Byng & Christenh., 2018	349 (402)		South America		Af, Am, Aw, BSh, BSk, Cfa, Cfb, Csb, Cwa, Cwb
	Hydrocharis morsus-ranae	L., 1753	1806		Eurrasia		Cfa, Cfb, Csa, Dfa, Dfb, Dfc
	Hydrocharis spongia	Bosc, 1807	78		North America		Cfa, Dfb
	Hydromystria	G.Mey., 1818		2 (1)
	Hydromystria stoloniferae	G.Mey., 1818	3		South America		Cfa
Cl. A, 2nd div. genus
	Enhalus	Rich., 1811		1 (1)	Africa, Madagascar, Arabian Peninsula, India, Southeast Asia, Australia	Marine	Af, Am, Aw, BSh, BWh, Cwb
	Enhalus acoroides	(L.f., 1782) Royle, 1839	150				Af, Am, Aw, BSh, BWh, Cwb
	Halophila	Thouars, 1806		19 (16)	Americas, Africa, Madagascar, Arabian Peninsula, India, Southeast Asia, Australia	Marine	Af, Am, Aw, BSh, BSk, BWh, Cfa, Cfb, Csa, Csb, Cwa
	Halophila australis	Doty & B.C.Stone, 1967	148		South Australia		BSh, BSk, Cfa, Cfb, Csa, Csb
	Halophila baillonis	Asch. ex Dickie, 1874	6		Carribian		Af, Am, Aw
	Halophila beccari	Asch., 1874	8		South East Asia, India		Af, Am, Aw
	Halophila capricorni	Larkum, 1995	37		East Australia		Am, Aw, Cfa, Cwa
	Halophila decipiens	Ostenf., 1902	304		40° N – 40° S global		Af, Am, Aw, BSh, BSk, Cfa, Cfb, Csb, Cwa
	Halophila engelmannii	Asch., 1974	27		Gulf of Mexico		Aw, Cfa
	Halophila gaudichaudii	J.Kuo, 2006	4		Indopacific		Csa
	Halophila hawaiiana	Doty & B.C.Stone, 1967	23		Hawaii		Af, Aw
	Halophila major	Mirq., 1856	21		South East Asia, Japan		Af, Am, Aw, Cfa
	Halophila minor	(Zoll.) Hartog, 1957	102		Madagascar, South east Asia, Indopacific, North Australia		Af, Am, Aw, BSh, BWh, Cfa
	Halophila nipponica	J.Kuo, 2006	16		Japan, South Korea		Cfa
	Halophila ovalis	(R.Br., 1810) Hook.f., 1859	685		50° N – 50° S global		Af, Am, Aw, BSh, BSk, BWh, Cfa, Cfb, Csa, Csb, Cwa
	Halophila spinulosa	(R.Br., 1810) Asch., 1875	323		North Australia, Indonesia		Af, Am, Aw, BSh, BWh, Cfa,Csa
	Halophila stipulacea	(Forssk.) Asch., 1867	43		Mediterranean, Red Sea, Indian Ocean		Af, Am, Aw, BSh, BWh, Csa
	Halophila sulawesii	J.Kuo, 2006	7		Borneo		Am
	Halophila tricostata	M.Greenway, 1979	13		Northeast Australia		Am, Aw
	Thalassia	Banks & Sol. ex K.D.Koenig, 1805		3 (2)	Americas, Africa, Madagascar, India, Southeast Asia, Australia	Marine	Af, Am, Aw, BSh, BWh, Cfa
	Thalassia hemprichii	(Ehrenb., 1832) Asch., 1871	185		Madagascar, India, Southeast Asia, Australia		Af, Am, Aw, BSh, BWh, Cfa
	Thalassia testudinum	K.D.Koenig, 1805	156		Americas		Af, Am, Aw, BSh, Cfa
Cl. A, 3rd div. genus	Najas	L., 1753		37 (29)	Americas, Africa, Madagascar, Eurasia, Australia	Freshwater	Af, Am, As, Aw, BSh, BSk, BWh, BWk,, Cfa, Cfb, Cfc, Csa, Csb, Csc, Cwa, Cwb, Dfa, Dfb, Dfc, Dsb, Dsc, Dwa, Dwc, ET
	Najas affinis	Rendle, 1900	26		South America	Freshwater	Af, Am, As, Aw, BSh, BWk
	Najas ancistrocarpa	A.Braun ex Magnus, 1870	18		East Asia	Freshwater	Cfa
	Najas arguta	Kunth, 1816	78		South America	Freshwater	Af, Am, As, Aw, BSh, Cwb
	Najas australis	Borey ex Cham., 1829	7		Madagaskar	Freshwater	Aw
	Najas baldwini	Horn, 1950	16		Africa	Freshwater	Am, Aw, BSh, Cwa, Cwb
	Najas browniana	Rendle, 1899	44		East Asia, Australia	Freshwater	Af, Am, Aw, BSh, Cfa, Cwa
	Najas chinensis	N.Z.Wang, 1985	11		East Asia	Freshwater	Cfa
	Najas conferta	(A.Braun, 1864) A.Braun, 1868	44		South America	Freshwater	Af, Am, As, Aw, BSh
	Najas filifolia	R.R.Haynes, 1985	6		North America	Freshwater	Cfa
	Najas flexilis	(Willd., 1801) Rostk. & W.L.E.Schmidt, 1924	1849		Northern Hemispere	Freshwater	BSh, BSk, BWh, Cfa, Cfb, Cfc, Csa, Csb, Dfa, Dfb, Dfc, Dsb, Dsc, Dwa, Dwc, ET
	Najas gracillima	(A.Braun ex Engelm., 1868) Magnus, 1870	242		North America	Freshwater	Am, Cfa, Cfb, Csa, Csb, Cwa, Cwb, Dfa, Dfb, Dwc
	Najas graminea	Delile, 1814	261		East Asia, Australia	Freshwater	Af, Am, Aw, BSh, BWh, Cfa, Cfb, Cwa, Dfb, Dwa
	Najas guadalupensis	(Spreng., 1824) Magnus, 1870	1707		Americas, Carribian	Freshwater	Af, Am, As, Aw, BSh, BSk, BWh, BWk,, Cfa, Cfb, Csa, Csb, Csc, Cwa, Cwb, Dfa, Dfb
	Najas hagerupii	Horn, 1950	3		Africa	Freshwater	Aw, BWh
	Najas halophila	L.Triest, 1988	1		Australia	Freshwater	Aw
	Najas indica	(Willd., 1801) Cham., 1829	56 (64)		East Asia, Australia		Af, Am, Aw, Cfa, Csa, Cwa
	Najas kurziana	Rendle, 1899	1		India	Freshwater	As
	Najas madagascariensis	Rendle, 1889	7		Madagascar	Freshwater	Aw, Cwa, Cwb
	Najas malesiana	W.J.de Wilde, 1968	54 (59)		East Asia, Australia	Freshwater	Af, Am, Aw, BSh, Cfa
	Najas marina	L., 1753	2476		Global	Freshwater	Af, Am, As, Aw, BSh, BSk, BWh, BWk, Cfa, Cfb, Csa, Csb, Cwa, Cwb, Dfa, Dfb
	Najas oguraensis	Miki, 1935	46		Japan, East Asia	Freshwater	Cfa, Cfb
	Najas pectinata	(Parl., 1860) Magnus, 1887	80 (103)		Africa	Freshwater	Am, Aw, BSh, BWh, Cfa, Cfb, Cwa, Cwb
	Najas schweinfurthii	Magnus, 1894	3		Africa	Freshwater	Aw, BSh, Cwa
	Najas tenuicaulis	Miki, 1935	2		Japan	Freshwater	Cfa
	Najas tenuifolia	R.Br., 1810	489 (765)		Australia	Freshwater	Af, Am, Aw, BSh, BSk, BWh, Cfa, Cfb,Cwa
	Najas tenuissima	(A.Braun ex Magnus, 1868) Magnus, 1870	263 (343)		Eurasia, East Asia	Freshwater	Cfa, Cfb, Dfb, Dfc, Dwb
	Najas testui	Rendle, 1937	1 (3)		Africa	Freshwater	Aw, Cwb
	Najas welwitschii	Rendle, 1899	9 (14)		Africa	Freshwater	Aw, BSh, BWh, Cwa
	Najas wrightiana	A.Braun, 1868	68 (70)		Americas	Freshwater	Af, Am, Aw, Cfa
Cl. A crown group	Hydrilla	Rich., 1811		1 (1)	Africa, Eurasia, Australia	Freshwater	Af, Am Aw, BSh, BSk, BWk, Cfa, Cfb, Csa, Cwa, Cwb, Dfa, Dfb, Dfc, Dwa, Dwb, Dwc
	Hydrilla verticillata	(L.f, 1782) Royle, 1839	1022		Africa, Eurasia, Australia	Freshwater	Af, Am Aw, BSh, BSk, BWk, Cfa, Cfb, Csa, Cwa, Cwb, Dfa, Dfb, Dfc, Dwa, Dwb, Dwc
Cl. A crown group	Nechamandra	Planch., 1849		1 (1)	India, Southeast Asia	Freshwater	Aw, BWh, Cfa, Cwa
	Nechamandra alternifolia	Thwaites, 1864	25		India, Southeast Asia	Freshwater	Aw, BWh, Cfa, Cwa
Cl. A crown group	Vallisneria (incl. Maidenia)	P.Micheli ex L., 1753		14 (11)	Americas, Africa, Eurasia, Australia	Freshwater	Af, Aw, BSh, BSk, BWh, BWk, Cfa, Cfb, Csa, Csb, Cwa, Cwb, Dfa, Dfb, Dfc
	Vallisneria americana	Michx., 1803	864		North & Central America	Freshwater	Am, Aw, BSk, Cfa, Cfb, Csa, Csb, Dfa, Dfb
	Vallisneria annua	S.W.L.Jacobs & K.A.Frank, 1997	216		Australia	Freshwater	Aw, BSh, BWh, Cfa, Cwa
	Vallisneria caulescens	F.M.Bailey & F.Muell., 1888	162		Australia	Freshwater	Aw, BSh
	Vallisneria denseserrulata	(Makino, 1914) Makino, 1921	58		East Asia	Freshwater	Cfa, Cwa
	Vallisneria erecta	S.W.L.Jacobs, 2008	16		Australia	Freshwater	Am, Aw
	Vallisneria nana	R.Br., 1810	553		Australia	Freshwater	Af, Am, Aw, BSh, BSk, BWh, Cfa, Cfb, Csa, Csb, Cwa, Cwb
	Vallisneria natans	(Lour., 1790) H.Hara, 1974	375		East Asia	Freshwater	Aw, Cfa, Cfb, Cwa, Cwb, Dfb, Dwa
	Vallisneria rubra	(Rendle, 1916) Les & S.W.L.Jacobs, 2008	165		Australia	Freshwater	Aw, BSh, Csb
	Vallisneria spiralis	L., 1753	216		Africa, Eurasia	Freshwater	Af, Aw, BSh, BSk, BWh, BWk, Cfa, Cfb, Csa, Csb, Cwa, Cwb, Dfa, Dfb,
	Vallisneria spinulosa	S.Z.Yan, 1982	12		East Asia	Freshwater	Cfa
	Vallisneria triptera	S.W.L.Jacobs & K.A.Frank, 1997	61		Australia	Freshwater	Aw
Note: Phylogeny according to Chen et al. (2012); genera, species numbers, distribution, and habitat extracted from POWO (2017); main climates based on the current distribution of genera as summarized in POWO (2017) and the climates of those regions as categorized by Kottek et al. (2006). Cl. = Clade; div. = divergent lineage; N/I = not included, but the genus is believed to be both phylogenetical…

## Sheet: Table S2
Table S2. Fossil record of Hydrocharitaceae
Affiliation	Taxa / samples	Fossil organ	Epoch (Stage)	Age (Ma)	Country	Region	References
Stratiotes	Stratiotes acuticostatus / S. hantonensis / S. headonensis / S. minutissimus / S. neglectus / S. websteri / Stratiotes sp. / BL1 / BM1 / HH1/ HM1 / HM2 / RD1	Seeds	Earliest Eocene (early Ypresian) to early Oligocene (Rupelian)	55.9 Ma to 33.9–27.82	England	W. Europe	Chandler (1923, 1925, 1960, 1963, 1964), Daley (1973), Collinson et al. (1981), Bone (1986), Daley & Edwards (1990), Mai (1995), Edwards & Daley (1997), Collinson (2000), Collinson & Cleal (2001), Collinson et al. (2003), Sille et al. (2004, 2006), Iles et al. (2015)
	Stratiotes sp. Messel MT	Pollen	Early Eocene (Late Ypresian)	48.27–48.05	Germany	C. Europe	This study
	Stratiotes amarus / S. kaltennordheimensis / S. neglectus / S. sibiricus / S. zinndorfii	Seeds	Middle Eocene (Lutetian) to middle Miocene (Serravallian)	47.8–41.2 to 13.82–11.63	Germany	C. Europe	Chandler (1923), Kirchheimer (1936), Cook & Urmi-König (1983), Knobloch (1989), Mai (1987, 1995), Henniger et al. (2011), Uhl (2017)
	Stratiotes sp. Dodori MT	Pollen	Late Eocene (Priabonian)	37.71–33.9	Kenya	Africa	This study
	Stratiotes acutispermum / S. hantonensis / S. intermedius / S. kaltennordheimensis / S. neglectus / S. minutissimus / S. suborbiculatus / S. thalictroides / S. tuberculatus / S. websteri	Seeds	Late Eocene (Priabonian) to early Pliocene (Zanclean)	37.71–33.9 to 5.333–3.6	Bulgaria	SE. Europe	Palamarev (1970, 1973, 1979, 1994), Palamarev et al. (1998, 2005)
	Stratiotes besczueulicus / S. imperfectus / S. inversus / S. sibiricus / S. tavdensis	Seeds	Early Oligocene (Rupelian) to late Miocene	33.9–27.82 to 11.63–5.333	Russia	E. Europe / N. Asia	Dorofeev (1963), Nikitin (1965, 2007)
	Stratiotes kaltennordheimensis	Seeds	Late Oligocene (Chattian)	27.82–23.03	Turkey	W. Asia	Gregor (1990)
	Stratiotes kaltennordheimensis	Seeds	Early Miocene (Eggenburgian) to middle Miocene (Sarmatian)	33.9–27.82 to 11.63–5.333	Austria	C. Europe	Gregor (1980), Knobloch (1981), Meller (1998)
	Stratiotes thalictroides	Seeds	Early Miocene (Aquitanian)	23.03–20.44	France	W. Europe	Chandler (1923), Grambast (1962)
	Stratiotes kaltennordheimensis	Seeds	Early Miocene (Burdigalian)	20.44–15.97	Turkey	W. Asia	Denk et al. (2017)
	Stratiotes kaltennordheimensis / S. schaarmrschmidtii / S. tuberculatus / Stratiotes sp. / MM1	Leaves, seeds, vegetative	Early Miocene (Burdigalian) to late Miocene (Messinian)	20.44–15.97 to 7.246–5.333	Czech Republic	C. Europe	Bůžek (1962), Holý-Bůžek (1966), Knobloch (1969, 1976, 1978, 1981a, 1982, 1989), Čtyroký & Knobloch (1976), Kvaček (1998, 2003), Kvaček et al. (2004), Sille et al. (2006)
	Stratiotes kaltennordheimensis / MM2	Seeds	Early Miocene (Burdigalian)	20.44–15.97	Poland	C. Europe	Cook & Urmi-König (1983), Stuchlik et al. (1990), Worobiec (2003), Sille et al. (2006)
	Stratiotes sp.	Seeds	Middle Miocene (Langhian to Serravallian)	15.97–11.63	Portugal	W. Europe	Pais (1981)
	Stratiotes tuberculatus	Seeds	Late Miocene (Tortonian to Messinian)	11.63–7.246 to 7.246–5.333	Slovakia	C. Europe	Knobloch (1981b, 1989)
	Stratiotes tuberculatus	Seeds	Late Miocene (Messinian) to early Pliocene (Zanclean)	7.246–5.333 to 5.333–3.6	France	W. Europe	Reid (1920), Chandler (1923), Gregor (1990)
	Stratiotes intermedius, S. kaltennordheimensis, S. tuberculatus, S. aloides	Seeds	Late Miocene (Messinian) to early Pleistocene (Zanclean)	7.246–5.333 to 2.58–1.80	Greece	SE. Europe	Velitzelos et al. (2014)
	Stratiotes dacicus	Seeds	Late Pliocene (Piacenzian)	3.6–2.58	Romania	SE. Europe	Ţicleanu (1995)
	Stratiotes aloides / S. elegans	Seeds	Late Pliocene (Piacenzian) to Pleistocene	3.6–2.58 to 2.58–0.0117	Netherlands	W. Europe	Reid & Reid (1907), Chandler (1923), Cook & Urmi-König (1983)
	Stratiotes aloides	Seeds	Late Pliocene (Piacenzian) to Pleistocene	3.6–2.58 to 2.58–0.0117	England	W. Europe	Chandler (1923), Cook & Urmi-König (1983)
	Stratiotes aloides / S. intermedius	Seeds	Pleistocene (Gelasian to Upper)	2.58–1.80 to 0.129–0.0117	Denmark	N. Europe	Hartz (1909), Chandler (1923), Cook & Urmi-König (1983)
	Stratiodes aloides	Seeds	Pleistocene	2.58–0.0117	Belgium	W. Europe	Cook & Urmi-König (1983)
	Stratiodes aloides	Seeds	Pleistocene	2.58–0.0117	Germany	C. Europe	Cook & Urmi-König (1983)
	Stratiodes aloides	Seeds	Pleistocene	2.58–0.0117	Italy	S. Europe	Cook & Urmi-König (1983)
	Stratiotes brevispermus / S. goretskyi	Seeds	Pleistocene	2.58–0.0117	Belarus	E. Europe	Wieliczkiewicz (1979, 1982)
	Stratiodes aloides	Pollen, seeds	Pleistocene to middle Holocene	2.58–0.0117	Switzerland	C. Europe	Zoller (1958), Cook & Urmi-König (1983)
	Stratiotes aloides	Leaf-margin spines, pollen	Late Pleistocene (Upper) to early Holocene (Greenlandian)	0.129–0.0117 to 0.0117–0.0082	Poland	C. Europe	Tobolski (1987), Bohncke et al. (1995)
	Stratiotes aloides	Leaf fragments, pollen	Late Pleistocene (Chibanian) to late Holocene (Meghalayan)	0.774–0.129 to 0.0041–present	Netherlands	W. Europe	Cleveringa et al. (1977), Paris et al. (1979), Bohncke et al. (1988, 1993), Bohncke (1993), Gotjé (1993)
	Stratiotes aloides	Leaf-margin spines	Early Holocene (Greenlandian)	0.0117–0.0082	Denmark	N. Europe	Bennike & Hoek (1999)
	Stratiotes aloides	Leaf-margin spines	Early Holocene (Greenlandian)	0.0117–0.0082	Finland	N. Europe	Tolonen (1981)
	Stratiotes aloides	Leaf fragments, leaf-margin spines	Holocene (Greenlandian to Meghalayan)	0.0117–0.0082 to 0.0042–present	Sweden	N. Europe	Witte (1906), Bennike & Hoek (1999)
Ottelia	Ottelia parisiensis	Leaves	Middle Eocene (Lutetian)	47.8–41.2	France	W. Europe	Saporta (1879)
	Ottelia britannica / O. minutissima	Fruits, seeds	Middle Eocene (Lutetian) to late Eocene (Priabonian)	47.8–41.2 to 37.71–33.9	England	W. Europe	Reid & Chandler (1926), Chandler (1964), Collinson et al. (1981), Mai (1995), Hayes & Collinson (2014)
	Ottelia minutissima	Seeds	Late Eocene (Priabonian) to Early Oligocene (Rupelian)	37.71–33.9 to 33.9–27.82	Germany	W. Europe	Mai & Walther (1978, 1985), Junge et al. (2005)
Hydrocharis	Hydrocharis lusatica / H. magna / H. morsus-ranae / H. orbiculata / H. ovata / H. rottensis / ?Hydrocharis sp. / Hydrocharites obcordatus	Leaves, flowers, seeds	Middle Eocene (Lutetian) to late Pliocene (Piacenzian)	47.8–41.2 to 3.6–2.58	Germany	W. Europe	Wessel & Weber (1855), Heer (1856), Ludwig (1859–1860), Weyland (1943), Mai & Walther (1978, 1988, 1991), Schaarschmidt (1982), Wilde (1989), Straus (1992), Mai (1999, 2000)
	Hydrocharis batrachodigma	Leaves	Oligocene	33.9–23.03	Italy	S. Europe	Massalongo (1853)
	Hydrochariophyllum buzekii / H. miocenicum	Leaves	Early Miocene (Burdigalian)	20.44–15.97	Czech Republic	C. Europe	Kvaček (1995, 1998), Kvaček & Hurník (2000), Kvaček et al. (2004)
	Hydrocharis tertiaria	Seeds	Early Miocene (Aquitanian)	23.03–20.44	Denmark	N. Europe	Hartz (1909), Rasmussen et al. (2010).
	Hydromystria expansa	Leaves, vegetative	Middle Miocene (Serravallian)	13.82–11.63	Germany / Switzerland	C. Europe	Hantke (1954), Uhl et al. (2006)
	Hydracharis morsus-ranae	Seeds	Pleistocene	2.58–0.0117	Denmark	N. Europe	Hartz (1909)
Enhalus, Thalassia	Thalassodendron auricula-leporis / Thalassites parkavonenses / Thalassia testudinum / Thalassia sp. / AP268Ba / AP268Ca	Leaves, vegetative	Middle Eocene	47.8–37.71	Florida	SE. USA	Vernon (1951), Dixon (1972), Lumbert et al. (1984), Miller (1986), Brack-Hanes & Greco (1988), Ivany et al. (1990), Benzecry & Brack-Hanes (2008), Iles et al. (2015)
Najas	Najas oligocaenica	Seeds	Late Eocene (Priabonian)	37.71–33.9	England	W. Europe	Reid & Chandler (1926), Kirchheimer (1957), Hayes & Collinson (2014)
	Naja bashkirica / N. bogoljubovii / N. irtyshensis / N. lanceolata / N. laneolataeformis / N. marina / N. minor / N. oxysperma / N. palaeotenuissima / N. pliocenica / N. prisca / N. tavdensis	Seeds	Oligocene to middle Pleistocene (Chibanian)	33.9–23.03 to 0.774–0.129	Russia	E. Europe / N. Asia	Juzepczuk (1934), Sukaczev (1958), Dorofeev (1963, 1965, 1966, 1973), Mai (1995)
	Najas sp.	Seeds	Middle Miocene (Langhian)	15.97–13.82	Denmark	N. Europe	Friis (1985), Rasmussen et al. (2010)
	Najas effugita / N. stylosa	Fruits	Middle Miocene (Serravallian)	13.82–11.63	Germany	W. Europe	Heer (1855), Kirchheimer (1957)
	Najas marina	Seeds	Late Miocene		France	W. Europe	Gregor (1990)
	Najas maeotica / N. marina / N. reidii / N. rimana	Seeds	Late Miocene (Tortonian) to Pliocene	11.63–7.246 to 5.333–2.58	Ukraine	E. Europe	Dorofeev (1969), Cantemir & Negru (1989), Mai (1995)
	Najas lithuanica	Seeds	Pliocene	5.333–2.58	Lithuania	E. Europe	Riškienė (1974)
	Najas aspera / N. fusiformis / N. lanceolata / N. marina / N. minor	Seeds	Pliocene (Zanclean to Piacenzian)	5.333–3.6 to 3.6–2.58	Netherlands	W. Europe	Reid & Reid (1907, 1915), Kirchheimer (1957)
	Najas pliocenica / N. cf. Sukaczevii	Seeds	Late Pliocene (lower Villafranchian)	3.6–2.58	Italy	C. Europe	Gregor (1990)
	Najas aspera / N. flexilis / N. marina / N. minor	Seeds	Late Pliocene (Piacenzian)	3.6–2.58	Germany	W. Europe	Baas (1932), Kräusel (1937), Kirchheimer (1957)
	Najas spp.	Seeds	Early Pleistocene	2.58–0.774	Greece	SE. Europe	Velitzelos et al. (2014)
	Najas antiqua / N. goretskyi / N. leonidii / N. macrosperma / N. nemenensis / N. pseudoflexilis	Seeds	Early Pleistocene (Gelasian) to middle Pleistocene (Chibanian)	2.58–1.80 to 0.774–0.129	Belarus	E. Europe	Dorofeev (1973), Wieliczkiewicz (1973), Jakubovskaja (1978)
Hydrilla	Hydrilla kaynensis	Seeds	Late Eocene (Priabonian)	37.71–33.9	Germany	W. Europe	Mai & Walther (1985), Junge et al. (2005)
Vallisneria	Vallisneria ovalis / V. stylosa / V. vittata	Seeds	Middle Eocene (Bartonian) to early Miocene (Burdigalian)	41.2–37.71 to 20.44–15.97	Germany	W. Europe	Mai & Walther (1978, 1985, 1991), Mai (1995, 1997), Junge et al. (2005)
	Vallisneria bromeliaeformis / V. saportana	Flowers, leaves	Oligocene (Rupelian to Chattian)	33.9–27.82 to 27.82–23.03	France	W. Europe	Schimper (1869-1874), Saporta (1873), Laurent (1899)
	Vallisneria janecekii	Vegetative, leaves	Early Miocene (Burdigalian)	20.44–15.97	Czech Republic	C. Europe	Kvaček et al. (2004), Bogner & Kvaček (2009)
Note: Numerical age according to ICS (2023).

## Sheet: Table S3
Table S3. Pollen morphology and ultrastructure of extant and fossil Stratiotes
	Messel MT (fossil, middle Eocene)	Dodori MT (fossil, late Eocene)	Stratiotes aloides L. WU0152793	Stratiotes aloides L. WU0152794	Stratiotes aloides L. WU0152795	Stratiotes aloides (combined WU0152793–95)	Stratiotes aloides (literature)
Dispersal unit	monad	monad	monad	monad	monad	monad	monad
Pollen symmetry	isopolar	isopolar	isopolar	isopolar	isopolar	isopolar	isopolar
P/E ratio	±1; isodiametric	±1; isodiametric	±1; isodiametric	±1; isodiametric	±1; isodiametric	±1; isodiametric	±1; isodiametric
Shape	spheroidal	spheroidal	spheroidal	spheroidal	spheroidal	spheroidal	spheroidal
Aperture configuration	inaperturate	inaperturate	inaperturate	inaperturate	inaperturate	inaperturate	inaperturate
Diameter (LM)	21-25	48-60	39-62	43-60	46-62	46-62	42-87
Diameter (SEM)	18-23	50-56	37-60	64	38-57	37-64	53-66
Pollen wall structure (SEM)	semitectate	semitectate	semitectate	semitectate	semitectate	semitectate	semitectate
Pollen wall structure (TEM)	endexine continuous-compact, foot layer thick, continuous-compact, infratectum alveolate-granular to columellate, semitectum, supratectal elements (echini)	endexine continuous-compact, foot layer thin, continuous-compact, infratectum alveolate-granular to columellate, semitectum, supratectal elements (echini)	endexine thin, continuous-compact, foot layer, discontinuous-compact, infratectum alveolate-granular, semitectum, supratectal elements (echini)	NO	NO	endexine thin, continuous-compact, foot layer, discontinuous-compact, infratectum alveolate-granular, semitectum, supratectal elements (echini)	intine, endexine, foot layer, infratectum, tectum, supratectal elements (echini)
Intine thickness (TEM)	not preserved	not preserved	not preserved	NO	NO	not preserved	1.4-1.7
Endexine/footlayer thickness (TEM)	0.1-0.16/0.2-0.56	0.17-0.3/0.16-0.35	0.1-0.2/0.27-0.5	NO	NO	0.1-0.2/0.27-0.46	0.17-0.35
Infratectum thickness (TEM)	0.64-0.97	0.3-0.7	1.15-1.61	NO	NO	1.15-1.61	0.65-1.25
Height of supratectal elements (echini; TEM)	2.27-3.72	2.2-4.5	2.3-4.17	NO	NO	2.3-4.17	1.8-2.2
Exine thickness, excluding supratectal elements / echini (LM)	1.13-1.51	0.5-1.29	1.4-2.4	1.6-2.5	1.6-2.5	1.4-2.5	NO
Sculpture (LM)	echinate, scabrate	echinate, reticulate	echinate, scabrate	echinate, scabrate	echinate, scabrate	echinate, scabrate	echinate, reticulate
Sculpture (SEM)	reticulate with echinate suprasculpture, and nanogemmate, nanoareolate to nanorugulate inside lumina	reticulate with echinate suprasculpture, and nanogemmate to microgemmate inside lumina	reticulate with echinate suprasculpture, and nanoclavate to nanogemmate inside lumina	reticulate with echinate suprasculpture, and nanoclavate to nanogemmate inside lumina	reticulate with echinate suprasculpture, and nanoclavate to nanogemmate inside lumina	reticulate with echinate suprasculpture, and nanoclavate to nanogemmate inside lumina	reticulate with echinate suprasculpture, and nanoclavate to nanogemmate inside lumina
Reticulum configuration (SEM)	NO	muri forming ±pentagonal pattern, echini at intersection of muri, lumina with numerus free-standing columellae	muri forming ±pentagonal pattern, echini at intersection of muri, lumina with numerus sculptue elements	muri forming ±pentagonal pattern, echini at intersection of muri, lumina with numerus sculptue elements	muri forming ±pentagonal pattern, echini at intersection of muri, lumina with numerus sculptue elements	muri forming ±pentagonal pattern, echini at intersection of muri, lumina with numerus sculptue elements	muri forming ±pentagonal pattern, echini at intersection of muri, lumina with numerus sculptue elements
Muri (SEM)	rounded	rounded, sometimes discontinuous	rounded, sometimes discontinuous	rounded, sometimes discontinuous	rounded, sometimes discontinuous	rounded, sometimes discontinuous	rounded, sometimes discontinuous
Length of muri (SEM)	NO	1.4-5.5	1-3.9	1.6-3.6	1.9-3.8	1-3.9	1.4-2.9
Width of muri (SEM)	0.2-0.9	0.6-1.2	0.3-0.6	0.2-0.5	0.2-0.8	0.2-0.8	0.3-0.7
Diameter of lumina (SEM)	NO	3.6-9.8	3.4-8.7	3.6-6.3	3-7.5	3-8.7	2.8-5.4
Height of echini (SEM)	3-3.5	4.2-5.5	2.1-4.3	2.9-3.6	1.6-2.2	2.1-4.3	1.8-2.5
Number of echini per 100 µm2 (SEM)	ca. 10-12	3-10	6-10	7-10	6-20	6-20	7-15
Echini configuration (SEM)	straight or twisted, sometimes fused, with up to 3 weakly furrows	straight or twisted, with 3 furrows extending from base towards apex	straight or twisted, with 3 furrows extending from base towards apex	straight or twisted, with 3 furrows extending from base towards apex	straight or twisted, with 3 furrows extending from base towards apex	straight or twisted, with 3 furrows extending from base towards apex	straight or twisted, with 3 furrows extending from base towards apex
Note: All measurements are given in micrometers (µm). NO - not observed. Data on Stratiotes aloides pollen based on measurements and illustrations provided by Cook & Urmi-König (1983), Sun et al. (2002), Tanaka et al. (2004), Fritz & Allesch (2006), Katzenberger & Zacharis (2015), Halbritter (2016), and Halbritter et al. (2018).

## Sheet: Table S4
Table S4. Fossils used in our dating analysis, including placement and age ranges
Fossil	Age implemented	Constraint
Ottelia parisiensis	47.8-41.2	Total group Ottelia
Ottelia britannica	47.8-41.2	Total group Ottelia
Ottelia minutissima	37.1-33.9	Total group Ottelia
Hydrocharis lusatica	47.8-41.2	Total group Hydrocharis-Limnobium
Hydrocharis batrachodigma	33.9-23.03	Total group Hydrocharis-Limnobium
Hydrochariophyllum buzekii	20.44-15.97	Total group Hydrocharis-Limnobium
Hydrocharis tertiaria	23.03-20.44	Total group Hydrocharis-Limnobium
Hydromystria expansa	13.82-11.63	Total group Hydrocharis-Limnobium
Hydrocharis morsusranaex	2.58-0.0117	Total group Hydrocharis-Limnobium
Thalassodendron auriculaleporis	47.8-37.71	Total group Thalassodendron
Najas oligocaenica	37.71-33.9	Total group Najas
Najas bashkirica	33.9-23.03	Total group Najas
Najas sp.	15.97-13.82	Total group Najas
Najas effugita	13.82-11.63	Total group Najas
Najas maeotica	11.63-7.246	Total group Najas
Najas lithuanica	5.333-2.58	Total group Najas
Najas aspera	5.333-2.58	Total group Najas
Najas antiqua	2.58-1.8	Total group Najas
Hydrilla kaynensis	37.71-33.9	Total group Hydrilla-Vallisneria
Vallisneria ovalis	41.2-37.71	Total group Hydrilla-Vallisneria
Vallisneria bromeliaeformis	33.9-27.82	Total group Hydrilla-Vallisneria
Vallisneria janecekii	20.44-15.97	Total group Hydrilla-Vallisneria
Stratiotes acuticostatus	55.9-55.7	Total group Hydrilla-Vallisneria
Dodori MT	37.71-33.9	Total group Stratiotes and crown Hydrocharitaceae
Stratiotes acutispermum	37.71-33.9	Total group Stratiotes and crown Hydrocharitaceae
Stratiotes besczueulicus	33.9-27.82	Total group Stratiotes and crown Hydrocharitaceae
Stratiotes amarus	27.82-23.03	Total group Stratiotes and crown Hydrocharitaceae
Stratiotes thalictroides	23.03-20.44	Total group Stratiotes and crown Hydrocharitaceae
Stratiotes kaltennordheimensis	20.44-15.97	Total group Stratiotes and crown Hydrocharitaceae
Stratiotes tuberculatus1	11.63-7.246	Total group Stratiotes and crown Hydrocharitaceae
Stratiotes tuberculatus2	7.246-5.333	Total group Stratiotes and crown Hydrocharitaceae
Stratiotes dacicus	3.6-2.58	Total group Stratiotes and crown Hydrocharitaceae
Stratiotes brevispermus	2.58-0.0117	Total group Stratiotes and crown Hydrocharitaceae
Stratiotes aloides	3.6-0.0117	Total group Stratiotes

## Sheet: Table S5
Table S5 – Georeferenced occurence data of extant Hydrocharitaceae available from GBIF
1	GBIFID	Species	Authority	Decimal Latitude	Decimal Longitude	Basis of record	0 = unique locality; 1= recurring locality	Köppen climate type
2	31970	Stratiotes aloides	L. 1753	37.722073	45.194135	PRESERVED_SPECIMEN	0	Cfa
3	26454	Stratiotes aloides	L. 1753	38.106254	45.944991	PRESERVED_SPECIMEN	0	Cfa
4	26643	Stratiotes aloides	L. 1753	38.112259	45.80176	PRESERVED_SPECIMEN	0	Cfa
5	26228	Stratiotes aloides	L. 1753	38.187157	46.057755	PRESERVED_SPECIMEN	0	Cfa
6	31462	Stratiotes aloides	L. 1753	13.04	47.8	PRESERVED_SPECIMEN	0	Cfb
7	16643	Stratiotes aloides	L. 1753	13.99	48.14	PRESERVED_SPECIMEN	0	Cfb
8	31985	Stratiotes aloides	L. 1753	16.516667	48.183333	PRESERVED_SPECIMEN	0	Cfb
9	31047	Stratiotes aloides	L. 1753	3.234999	51.180833	PRESERVED_SPECIMEN	0	Cfb
10	31457	Stratiotes aloides	L. 1753	3.663055	51.05	PRESERVED_SPECIMEN	0	Cfb
11	26548	Stratiotes aloides	L. 1753	3.663333	51.050555	PRESERVED_SPECIMEN	0	Cfb
12	29431	Stratiotes aloides	L. 1753	3.717499	51.054166	PRESERVED_SPECIMEN	0	Cfb
13	26329	Stratiotes aloides	L. 1753	3.797777	51.060833	PRESERVED_SPECIMEN	0	Cfb
14	27075	Stratiotes aloides	L. 1753	3.798055	51.061111	PRESERVED_SPECIMEN	0	Cfb
15	26236	Stratiotes aloides	L. 1753	3.803611	51.032777	PRESERVED_SPECIMEN	0	Cfb
16	31132	Stratiotes aloides	L. 1753	3.818333	50.449166	PRESERVED_SPECIMEN	0	Cfb
17	31346	Stratiotes aloides	L. 1753	3.842777	50.469166	PRESERVED_SPECIMEN	0	Cfb
18	31134	Stratiotes aloides	L. 1753	3.934166	51.173611	PRESERVED_SPECIMEN	0	Cfb
19	26362	Stratiotes aloides	L. 1753	3.946667	51.046667	PRESERVED_SPECIMEN	0	Cfb
20	29003	Stratiotes aloides	L. 1753	3.946944	51.046944	PRESERVED_SPECIMEN	0	Cfb
21	31996	Stratiotes aloides	L. 1753	3.956667	50.454166	PRESERVED_SPECIMEN	0	Cfb
22	27884	Stratiotes aloides	L. 1753	3.958611	51.147222	PRESERVED_SPECIMEN	0	Cfb
23	26363	Stratiotes aloides	L. 1753	3.977222	51.042222	PRESERVED_SPECIMEN	0	Cfb
24	22747	Stratiotes aloides	L. 1753	4.001944	51.048055	PRESERVED_SPECIMEN	0	Cfb
25	31999	Stratiotes aloides	L. 1753	4.039999	50.939999	PRESERVED_SPECIMEN	0	Cfb
26	29842	Stratiotes aloides	L. 1753	4.240555	51.099722	PRESERVED_SPECIMEN	0	Cfb
27	26961	Stratiotes aloides	L. 1753	4.247777	51.111944	PRESERVED_SPECIMEN	0	Cfb
28	27588	Stratiotes aloides	L. 1753	4.290277	51.127499	PRESERVED_SPECIMEN	0	Cfb
29	27589	Stratiotes aloides	L. 1753	4.298333	51.147499	PRESERVED_SPECIMEN	0	Cfb
30	30495	Stratiotes aloides	L. 1753	4.324166	51.168055	PRESERVED_SPECIMEN	0	Cfb
31	30496	Stratiotes aloides	L. 1753	4.325833	51.170833	PRESERVED_SPECIMEN	0	Cfb
32	31257	Stratiotes aloides	L. 1753	4.371111	51.173333	PRESERVED_SPECIMEN	0	Cfb
33	31060	Stratiotes aloides	L. 1753	4.371944	51.253333	PRESERVED_SPECIMEN	0	Cfb
34	31994	Stratiotes aloides	L. 1753	4.373333	50.933611	PRESERVED_SPECIMEN	0	Cfb
35	31183	Stratiotes aloides	L. 1753	4.385833	51.243611	PRESERVED_SPECIMEN	0	Cfb
36	27474	Stratiotes aloides	L. 1753	4.393611	51.060277	PRESERVED_SPECIMEN	0	Cfb
37	26926	Stratiotes aloides	L. 1753	4.444444	51.044166	PRESERVED_SPECIMEN	0	Cfb
38	31359	Stratiotes aloides	L. 1753	4.448611	51.251388	PRESERVED_SPECIMEN	0	Cfb
39	31374	Stratiotes aloides	L. 1753	4.455555	51.055555	PRESERVED_SPECIMEN	0	Cfb
40	31344	Stratiotes aloides	L. 1753	4.477499	51.025833	PRESERVED_SPECIMEN	0	Cfb
41	31343	Stratiotes aloides	L. 1753	4.478055	51.026111	PRESERVED_SPECIMEN	0	Cfb
42	31997	Stratiotes aloides	L. 1753	4.479999	51.029999	PRESERVED_SPECIMEN	0	Cfb
43	31177	Stratiotes aloides	L. 1753	4.510833	51.229722	PRESERVED_SPECIMEN	0	Cfb
44	22678	Stratiotes aloides	L. 1753	4.515833	51.010277	PRESERVED_SPECIMEN	0	Cfb
45	32000	Stratiotes aloides	L. 1753	4.548055	51.022222	PRESERVED_SPECIMEN	0	Cfb
46	31335	Stratiotes aloides	L. 1753	4.569999	51.129999	PRESERVED_SPECIMEN	0	Cfb
47	29354	Stratiotes aloides	L. 1753	4.571388	51.130277	PRESERVED_SPECIMEN	0	Cfb
48	31123	Stratiotes aloides	L. 1753	4.571944	51.129999	PRESERVED_SPECIMEN	0	Cfb
49	29635	Stratiotes aloides	L. 1753	4.575555	51.143888	PRESERVED_SPECIMEN	0	Cfb
50	30144	Stratiotes aloides	L. 1753	4.585277	51.142222	PRESERVED_SPECIMEN	0	Cfb
51	31005	Stratiotes aloides	L. 1753	4.591944	51.1525	PRESERVED_SPECIMEN	0	Cfb
52	31006	Stratiotes aloides	L. 1753	4.593333	51.151111	PRESERVED_SPECIMEN	0	Cfb
53	31995	Stratiotes aloides	L. 1753	5.5625	50.634722	PRESERVED_SPECIMEN	0	Cfb
54	29913	Stratiotes aloides	L. 1753	7.7326	46.65836	PRESERVED_SPECIMEN	0	Cfb
55	18181	Stratiotes aloides	L. 1753	8.483686	47.3316	PRESERVED_SPECIMEN	0	Cfb
56	19728	Stratiotes aloides	L. 1753	8.486305	47.428861	PRESERVED_SPECIMEN	0	Cfb
57	29793	Stratiotes aloides	L. 1753	11.08	49.45	PRESERVED_SPECIMEN	0	Cfb
58	7666	Stratiotes aloides	L. 1753	11.11861	49.52028	PRESERVED_SPECIMEN	0	Cfb
59	13723	Stratiotes aloides	L. 1753	11.65	48.2	PRESERVED_SPECIMEN	0	Cfb
60	34108	Stratiotes aloides	L. 1753	11.87528	52.03417	PRESERVED_SPECIMEN	0	Cfb
61	11476	Stratiotes aloides	L. 1753	12.2	51.79694	PRESERVED_SPECIMEN	0	Cfb
62	34109	Stratiotes aloides	L. 1753	12.41861	51.84278	PRESERVED_SPECIMEN	0	Cfb
63	30637	Stratiotes aloides	L. 1753	12.98	48.84	PRESERVED_SPECIMEN	0	Cfb
64	17771	Stratiotes aloides	L. 1753	13.18819	52.40694	PRESERVED_SPECIMEN	0	Cfb
65	31043	Stratiotes aloides	L. 1753	13255	52.46694	PRESERVED_SPECIMEN	0	Cfb
66	27887	Stratiotes aloides	L. 1753	14.17917	51.87972	PRESERVED_SPECIMEN	0	Cfb
67	27886	Stratiotes aloides	L. 1753	14.18333	51.88333	PRESERVED_SPECIMEN	0	Cfb
68	34126	Stratiotes aloides	L. 1753	14275	51.343333	PRESERVED_SPECIMEN	0	Cfb
69	25921	Stratiotes aloides	L. 1753	14.756667	51.40195	PRESERVED_SPECIMEN	0	Cfb
70	23333	Stratiotes aloides	L. 1753	14.784717	51.39695	PRESERVED_SPECIMEN	0	Cfb
71	19706	Stratiotes aloides	L. 1753	14.785833	51.407217	PRESERVED_SPECIMEN	0	Cfb
72	23090	Stratiotes aloides	L. 1753	14.793333	51.399717	PRESERVED_SPECIMEN	0	Cfb
73	18402	Stratiotes aloides	L. 1753	6.026775	51.787932	PRESERVED_SPECIMEN	0	Cfb
74	31585	Stratiotes aloides	L. 1753	6.077055	50.75558	PRESERVED_SPECIMEN	0	Cfb
75	31336	Stratiotes aloides	L. 1753	6.1298	51.7843	PRESERVED_SPECIMEN	0	Cfb
76	34110	Stratiotes aloides	L. 1753	6.13333	51.78333	PRESERVED_SPECIMEN	0	Cfb
77	31319	Stratiotes aloides	L. 1753	7.63333	51.96667	PRESERVED_SPECIMEN	0	Cfb
78	34017	Stratiotes aloides	L. 1753	8.7766	50.0936	PRESERVED_SPECIMEN	0	Cfb
79	25802	Stratiotes aloides	L. 1753	9.148167	50.699283	PRESERVED_SPECIMEN	0	Cfb
80	31227	Stratiotes aloides	L. 1753	12.304444	55.931944	PRESERVED_SPECIMEN	0	Cfb
81	31201	Stratiotes aloides	L. 1753	3.286389	49.848611	PRESERVED_SPECIMEN	0	Cfb
82	31156	Stratiotes aloides	L. 1753	3.289928	49.847759	PRESERVED_SPECIMEN	0	Cfb
83	31193	Stratiotes aloides	L. 1753	4485	48905	PRESERVED_SPECIMEN	0	Cfb
84	31140	Stratiotes aloides	L. 1753	-0.1792	53.1871	PRESERVED_SPECIMEN	0	Cfb
85	31159	Stratiotes aloides	L. 1753	-0.271231	51.548322	PRESERVED_SPECIMEN	0	Cfb
86	31447	Stratiotes aloides	L. 1753	-0.6526	53.2214	PRESERVED_SPECIMEN	0	Cfb
87	31120	Stratiotes aloides	L. 1753	-0.742723	53.304167	PRESERVED_SPECIMEN	0	Cfb
88	31325	Stratiotes aloides	L. 1753	-2.520936	53.23572	PRESERVED_SPECIMEN	0	Cfb
89	21304	Stratiotes aloides	L. 1753	-2.87	52.950001	PRESERVED_SPECIMEN	0	Cfb
90	19701	Stratiotes aloides	L. 1753	-3.32	51.540001	PRESERVED_SPECIMEN	0	Cfb
91	33955	Stratiotes aloides	L. 1753	0.229325	53.182675	PRESERVED_SPECIMEN	0	Cfb
92	28215	Stratiotes aloides	L. 1753	1.299665	52.658546	PRESERVED_SPECIMEN	0	Cfb
93	31986	Stratiotes aloides	L. 1753	18.41667	47.2	PRESERVED_SPECIMEN	0	Cfb
94	24007	Stratiotes aloides	L. 1753	6	53.32	PRESERVED_SPECIMEN	0	Cfb
95	31054	Stratiotes aloides	L. 1753	4.238052	52.050395	PRESERVED_SPECIMEN	0	Cfb
96	30755	Stratiotes aloides	L. 1753	4.261734	51.875644	PRESERVED_SPECIMEN	0	Cfb
97	32045	Stratiotes aloides	L. 1753	4.330109	52.05605	PRESERVED_SPECIMEN	0	Cfb
98	28000	Stratiotes aloides	L. 1753	4.332226	51.966184	PRESERVED_SPECIMEN	0	Cfb
99	30756	Stratiotes aloides	L. 1753	4.33538	51.831382	PRESERVED_SPECIMEN	0	Cfb
100	28309	Stratiotes aloides	L. 1753	4.384676	51.571135	PRESERVED_SPECIMEN	0	Cfb
101	29406	Stratiotes aloides	L. 1753	4.401019	52.146548	PRESERVED_SPECIMEN	0	Cfb
102	31469	Stratiotes aloides	L. 1753	4.405952	51.921879	PRESERVED_SPECIMEN	0	Cfb
103	26237	Stratiotes aloides	L. 1753	4.473138	52.19207	PRESERVED_SPECIMEN	0	Cfb
104	26963	Stratiotes aloides	L. 1753	4.473875	52.156123	PRESERVED_SPECIMEN	0	Cfb
105	26837	Stratiotes aloides	L. 1753	4.474059	52.147136	PRESERVED_SPECIMEN	0	Cfb
106	29418	Stratiotes aloides	L. 1753	4.474977	52.102202	PRESERVED_SPECIMEN	0	Cfb
107	31109	Stratiotes aloides	L. 1753	4.478627	51.922463	PRESERVED_SPECIMEN	0	Cfb
108	31001	Stratiotes aloides	L. 1753	4.479533	51.877527	PRESERVED_SPECIMEN	0	Cfb
109	29792	Stratiotes aloides	L. 1753	4.480438	51.832591	PRESERVED_SPECIMEN	0	Cfb
110	32057	Stratiotes aloides	L. 1753	4.49701	52.160114	PRESERVED_SPECIMEN	0	Cfb
111	23437	Stratiotes aloides	L. 1753	4.503453	52.138372	PRESERVED_SPECIMEN	0	Cfb
112	22782	Stratiotes aloides	L. 1753	4.546254	52.192614	PRESERVED_SPECIMEN	0	Cfb
113	27889	Stratiotes aloides	L. 1753	4.547946	52.102744	PRESERVED_SPECIMEN	0	Cfb
114	29472	Stratiotes aloides	L. 1753	4.551304	51.923002	PRESERVED_SPECIMEN	0	Cfb
115	32040	Stratiotes aloides	L. 1753	4.58288	52.168853	PRESERVED_SPECIMEN	0	Cfb
116	32046	Stratiotes aloides	L. 1753	4.616257	52.37285	PRESERVED_SPECIMEN	0	Cfb
117	31500	Stratiotes aloides	L. 1753	4.617038	52.327916	PRESERVED_SPECIMEN	0	Cfb
118	26967	Stratiotes aloides	L. 1753	4.620145	52.148177	PRESERVED_SPECIMEN	0	Cfb
119	29296	Stratiotes aloides	L. 1753	4.62322	51.968433	PRESERVED_SPECIMEN	0	Cfb
120	29466	Stratiotes aloides	L. 1753	4.655829	51.752915	PRESERVED_SPECIMEN	0	Cfb
121	27508	Stratiotes aloides	L. 1753	4.684373	51.780056	PRESERVED_SPECIMEN	0	Cfb
122	12850	Stratiotes aloides	L. 1753	4.692033	52.08375	PRESERVED_SPECIMEN	0	Cfb
123	26551	Stratiotes aloides	L. 1753	4.69389	52.103694	PRESERVED_SPECIMEN	0	Cfb
124	26728	Stratiotes aloides	L. 1753	4.694586	52.058757	PRESERVED_SPECIMEN	0	Cfb
125	27177	Stratiotes aloides	L. 1753	4.695281	52.01382	PRESERVED_SPECIMEN	0	Cfb
126	31222	Stratiotes aloides	L. 1753	4.698041	51.834068	PRESERVED_SPECIMEN	0	Cfb
127	26161	Stratiotes aloides	L. 1753	4703	51856	PRESERVED_SPECIMEN	0	Cfb
128	29187	Stratiotes aloides	L. 1753	4.76624	52.149037	PRESERVED_SPECIMEN	0	Cfb
129	27475	Stratiotes aloides	L. 1753	4.767488	52.059163	PRESERVED_SPECIMEN	0	Cfb
130	26550	Stratiotes aloides	L. 1753	4.768729	51.969287	PRESERVED_SPECIMEN	0	Cfb
131	32051	Stratiotes aloides	L. 1753	4.774236	51.564829	PRESERVED_SPECIMEN	0	Cfb
132	27076	Stratiotes aloides	L. 1753	4.83929	52.1494	PRESERVED_SPECIMEN	0	Cfb
133	25963	Stratiotes aloides	L. 1753	4.839841	52.104462	PRESERVED_SPECIMEN	0	Cfb
134	27680	Stratiotes aloides	L. 1753	4.84094	52.014586	PRESERVED_SPECIMEN	0	Cfb
135	27122	Stratiotes aloides	L. 1753	4.85697	52.127217	PRESERVED_SPECIMEN	0	Cfb
136	27178	Stratiotes aloides	L. 1753	4.911382	52.239592	PRESERVED_SPECIMEN	0	Cfb
137	27592	Stratiotes aloides	L. 1753	4.912819	52.104779	PRESERVED_SPECIMEN	0	Cfb
138	12548	Stratiotes aloides	L. 1753	4.959833	51.749733	PRESERVED_SPECIMEN	0	Cfb
139	31066	Stratiotes aloides	L. 1753	4.982533	52.464549	PRESERVED_SPECIMEN	0	Cfb
140	24957	Stratiotes aloides	L. 1753	4.985799	52.10505	PRESERVED_SPECIMEN	0	Cfb
141	29439	Stratiotes aloides	L. 1753	5.057783	52.240092	PRESERVED_SPECIMEN	0	Cfb
142	29355	Stratiotes aloides	L. 1753	5.058116	52.195154	PRESERVED_SPECIMEN	0	Cfb
143	31127	Stratiotes aloides	L. 1753	5.058448	52.150215	PRESERVED_SPECIMEN	0	Cfb
144	27078	Stratiotes aloides	L. 1753	5.058779	52.105276	PRESERVED_SPECIMEN	0	Cfb
145	29450	Stratiotes aloides	L. 1753	5.059109	52.060337	PRESERVED_SPECIMEN	0	Cfb
146	31352	Stratiotes aloides	L. 1753	5.059767	51.970457	PRESERVED_SPECIMEN	0	Cfb
147	27123	Stratiotes aloides	L. 1753	5.073186	52.132279	PRESERVED_SPECIMEN	0	Cfb
148	15187	Stratiotes aloides	L. 1753	5.08025	52.215283	PRESERVED_SPECIMEN	0	Cfb
149	26918	Stratiotes aloides	L. 1753	5.102396	52.132354	PRESERVED_SPECIMEN	0	Cfb
150	27506	Stratiotes aloides	L. 1753	5.130726	52.285212	PRESERVED_SPECIMEN	0	Cfb
151	26549	Stratiotes aloides	L. 1753	5.130986	52.240274	PRESERVED_SPECIMEN	0	Cfb
152	26870	Stratiotes aloides	L. 1753	5.131503	52.150396	PRESERVED_SPECIMEN	0	Cfb
153	31414	Stratiotes aloides	L. 1753	5.132017	52.060517	PRESERVED_SPECIMEN	0	Cfb
154	29189	Stratiotes aloides	L. 1753	5.132273	52.015578	PRESERVED_SPECIMEN	0	Cfb
155	31077	Stratiotes aloides	L. 1753	5.189267	52.3033	PRESERVED_SPECIMEN	0	Cfb
156	27392	Stratiotes aloides	L. 1753	5.204742	52.105593	PRESERVED_SPECIMEN	0	Cfb
157	32050	Stratiotes aloides	L. 1753	5.204926	52.060653	PRESERVED_SPECIMEN	0	Cfb
158	27800	Stratiotes aloides	L. 1753	5.205291	51.970772	PRESERVED_SPECIMEN	0	Cfb
159	27801	Stratiotes aloides	L. 1753	5.205474	51.925832	PRESERVED_SPECIMEN	0	Cfb
160	29703	Stratiotes aloides	L. 1753	5.206914	51.566293	PRESERVED_SPECIMEN	0	Cfb
161	29188	Stratiotes aloides	L. 1753	5.20695	51.557304	PRESERVED_SPECIMEN	0	Cfb
162	29238	Stratiotes aloides	L. 1753	5.248671	52.060713	PRESERVED_SPECIMEN	0	Cfb
163	29338	Stratiotes aloides	L. 1753	5.277392	52.240501	PRESERVED_SPECIMEN	0	Cfb
164	28797	Stratiotes aloides	L. 1753	5.277503	52.195562	PRESERVED_SPECIMEN	0	Cfb
165	28001	Stratiotes aloides	L. 1753	5.423262	51.566426	PRESERVED_SPECIMEN	0	Cfb
166	32036	Stratiotes aloides	L. 1753	5.42351	51.881026	PRESERVED_SPECIMEN	0	Cfb
167	29481	Stratiotes aloides	L. 1753	5.423654	52.060789	PRESERVED_SPECIMEN	0	Cfb
168	27424	Stratiotes aloides	L. 1753	5.467271	51.988863	PRESERVED_SPECIMEN	0	Cfb
169	25885	Stratiotes aloides	L. 1753	5.468908	52.887608	PRESERVED_SPECIMEN	0	Cfb
170	31218	Stratiotes aloides	L. 1753	5.496345	51.970863	PRESERVED_SPECIMEN	0	Cfb
171	27154	Stratiotes aloides	L. 1753	5.554431	52.026301	PRESERVED_SPECIMEN	0	Cfb
172	28999	Stratiotes aloides	L. 1753	5.56929	52.015714	PRESERVED_SPECIMEN	0	Cfb
173	32054	Stratiotes aloides	L. 1753	5.647362	52.914312	PRESERVED_SPECIMEN	0	Cfb
174	30999	Stratiotes aloides	L. 1753	5.723786	53.183718	PRESERVED_SPECIMEN	0	Cfb
175	18403	Stratiotes aloides	L. 1753	5.785875	51.799461	PRESERVED_SPECIMEN	0	Cfb
176	31466	Stratiotes aloides	L. 1753	5.798584	53.183483	PRESERVED_SPECIMEN	0	Cfb
177	31293	Stratiotes aloides	L. 1753	5.858273	51.790205	PRESERVED_SPECIMEN	0	Cfb
178	32035	Stratiotes aloides	L. 1753	5.858741	51.835146	PRESERVED_SPECIMEN	0	Cfb
179	32047	Stratiotes aloides	L. 1753	5.866894	52.599082	PRESERVED_SPECIMEN	0	Cfb
180	31328	Stratiotes aloides	L. 1753	5.871864	53.04841	PRESERVED_SPECIMEN	0	Cfb
181	31292	Stratiotes aloides	L. 1753	5.925272	52.544908	PRESERVED_SPECIMEN	0	Cfb
182	30486	Stratiotes aloides	L. 1753	5.932913	51.969651	PRESERVED_SPECIMEN	0	Cfb
183	31467	Stratiotes aloides	L. 1753	5.940126	52.553827	PRESERVED_SPECIMEN	0	Cfb
184	28214	Stratiotes aloides	L. 1753	5.947591	53.137944	PRESERVED_SPECIMEN	0	Cfb
185	29245	Stratiotes aloides	L. 1753	5.998966	51.47495	PRESERVED_SPECIMEN	0	Cfb
186	31115	Stratiotes aloides	L. 1753	6.007532	52.104105	PRESERVED_SPECIMEN	0	Cfb
187	27330	Stratiotes aloides	L. 1753	6.008141	53.191563	PRESERVED_SPECIMEN	0	Cfb
188	27167	Stratiotes aloides	L. 1753	6.015128	52.643326	PRESERVED_SPECIMEN	0	Cfb
189	28312	Stratiotes aloides	L. 1753	6.018365	52.867987	PRESERVED_SPECIMEN	0	Cfb
190	27179	Stratiotes aloides	L. 1753	6.081903	52.193571	PRESERVED_SPECIMEN	0	Cfb
191	31110	Stratiotes aloides	L. 1753	6.086849	52.508114	PRESERVED_SPECIMEN	0	Cfb
192	26871	Stratiotes aloides	L. 1753	6.089717	52.687844	PRESERVED_SPECIMEN	0	Cfb
193	26455	Stratiotes aloides	L. 1753	6.099435	52.695077	PRESERVED_SPECIMEN	0	Cfb
194	31118	Stratiotes aloides	L. 1753	6.101141	52.481066	PRESERVED_SPECIMEN	0	Cfb
195	31114	Stratiotes aloides	L. 1753	6.105617	52.49558	PRESERVED_SPECIMEN	0	Cfb
196	31246	Stratiotes aloides	L. 1753	6.154251	52.148183	PRESERVED_SPECIMEN	0	Cfb
197	31260	Stratiotes aloides	L. 1753	6.155798	52.238053	PRESERVED_SPECIMEN	0	Cfb
198	29295	Stratiotes aloides	L. 1753	6.16366	52.687383	PRESERVED_SPECIMEN	0	Cfb
199	28677	Stratiotes aloides	L. 1753	6.173373	53.226534	PRESERVED_SPECIMEN	0	Cfb
200	30752	Stratiotes aloides	L. 1753	6.304962	52.371808	PRESERVED_SPECIMEN	0	Cfb
201	31040	Stratiotes aloides	L. 1753	6.381792	51.867843	PRESERVED_SPECIMEN	0	Cfb
202	32043	Stratiotes aloides	L. 1753	6.394803	53.090067	PRESERVED_SPECIMEN	0	Cfb
203	27189	Stratiotes aloides	L. 1753	6.46051	52.730006	PRESERVED_SPECIMEN	0	Cfb
204	31355	Stratiotes aloides	L. 1753	6.545255	53.133633	PRESERVED_SPECIMEN	0	Cfb
205	32052	Stratiotes aloides	L. 1753	6.547676	53.223478	PRESERVED_SPECIMEN	0	Cfb
206	32053	Stratiotes aloides	L. 1753	6.690569	52.997324	PRESERVED_SPECIMEN	0	Cfb
207	29357	Stratiotes aloides	L. 1753	6.767892	53.086324	PRESERVED_SPECIMEN	0	Cfb
208	31000	Stratiotes aloides	L. 1753	6.965538	52.364833	PRESERVED_SPECIMEN	0	Cfb
209	31042	Stratiotes aloides	L. 1753	7.066295	53.082489	PRESERVED_SPECIMEN	0	Cfb
210	29428	Stratiotes aloides	L. 1753	15.34184	52.19297	PRESERVED_SPECIMEN	0	Cfb
211	31446	Stratiotes aloides	L. 1753	17.03222	51.11	PRESERVED_SPECIMEN	0	Cfb
212	28217	Stratiotes aloides	L. 1753	18.366203	52.647478	PRESERVED_SPECIMEN	0	Cfb
213	17886	Stratiotes aloides	L. 1753	11.59605	58.43771	PRESERVED_SPECIMEN	0	Cfb
214	21228	Stratiotes aloides	L. 1753	11.913114	58.28387	PRESERVED_SPECIMEN	0	Cfb
215	27328	Stratiotes aloides	L. 1753	11.99489	57.865139	PRESERVED_SPECIMEN	0	Cfb
216	6194	Stratiotes aloides	L. 1753	11.99995	57.89418	PRESERVED_SPECIMEN	0	Cfb
217	27233	Stratiotes aloides	L. 1753	12.00469	57.74888	PRESERVED_SPECIMEN	0	Cfb
218	29336	Stratiotes aloides	L. 1753	12.059346	57.890552	PRESERVED_SPECIMEN	0	Cfb
219	18323	Stratiotes aloides	L. 1753	12.09655	58.24021	PRESERVED_SPECIMEN	0	Cfb
220	29241	Stratiotes aloides	L. 1753	12.12631	58.22654	PRESERVED_SPECIMEN	0	Cfb
221	16403	Stratiotes aloides	L. 1753	12.40676	58.47478	PRESERVED_SPECIMEN	0	Cfb
222	31429	Stratiotes aloides	L. 1753	12.695825	57.508265	PRESERVED_SPECIMEN	0	Cfb
223	31239	Stratiotes aloides	L. 1753	12.731431	57.581625	PRESERVED_SPECIMEN	0	Cfb
224	31364	Stratiotes aloides	L. 1753	12.79115	56.13815	PRESERVED_SPECIMEN	0	Cfb
225	29725	Stratiotes aloides	L. 1753	12.826132	57.09544	PRESERVED_SPECIMEN	0	Cfb
226	31139	Stratiotes aloides	L. 1753	12.838085	56.159166	PRESERVED_SPECIMEN	0	Cfb
227	31138	Stratiotes aloides	L. 1753	12.85582	56.14302	PRESERVED_SPECIMEN	0	Cfb
228	31909	Stratiotes aloides	L. 1753	12.97405	57.23881	PRESERVED_SPECIMEN	0	Cfb
229	31321	Stratiotes aloides	L. 1753	13.002759	55.60694	PRESERVED_SPECIMEN	0	Cfb
230	29984	Stratiotes aloides	L. 1753	13.002764	55.60694	PRESERVED_SPECIMEN	0	Cfb
231	31176	Stratiotes aloides	L. 1753	13.062263	55.619743	PRESERVED_SPECIMEN	0	Cfb
232	31382	Stratiotes aloides	L. 1753	13.115567	57.495514	PRESERVED_SPECIMEN	0	Cfb
233	29292	Stratiotes aloides	L. 1753	13.12635	55.62233	PRESERVED_SPECIMEN	0	Cfb
234	31128	Stratiotes aloides	L. 1753	13.13638	55.79382	PRESERVED_SPECIMEN	0	Cfb
235	29387	Stratiotes aloides	L. 1753	13.145541	57.827139	PRESERVED_SPECIMEN	0	Cfb
236	31157	Stratiotes aloides	L. 1753	13.161678	55.547879	PRESERVED_SPECIMEN	0	Cfb
237	29293	Stratiotes aloides	L. 1753	13.177218	55.608254	PRESERVED_SPECIMEN	0	Cfb
238	25893	Stratiotes aloides	L. 1753	13.188618	56.142295	PRESERVED_SPECIMEN	0	Cfb
239	29434	Stratiotes aloides	L. 1753	13.225203	55.512305	PRESERVED_SPECIMEN	0	Cfb
240	28790	Stratiotes aloides	L. 1753	13.244446	55.786116	PRESERVED_SPECIMEN	0	Cfb
241	29795	Stratiotes aloides	L. 1753	13.25034	55.52264	PRESERVED_SPECIMEN	0	Cfb
242	26553	Stratiotes aloides	L. 1753	13.27169	55.54033	PRESERVED_SPECIMEN	0	Cfb
243	24959	Stratiotes aloides	L. 1753	13.28849	55.47711	PRESERVED_SPECIMEN	0	Cfb
244	27349	Stratiotes aloides	L. 1753	13.31498	55.47212	PRESERVED_SPECIMEN	0	Cfb
245	27423	Stratiotes aloides	L. 1753	13.33314	55.53332	PRESERVED_SPECIMEN	0	Cfb
246	31217	Stratiotes aloides	L. 1753	13.358864	55.505248	PRESERVED_SPECIMEN	0	Cfb
247	29837	Stratiotes aloides	L. 1753	13.358869	55.505248	PRESERVED_SPECIMEN	0	Cfb
248	29006	Stratiotes aloides	L. 1753	13.36706	55.50987	PRESERVED_SPECIMEN	0	Cfb
249	29723	Stratiotes aloides	L. 1753	13.367714	58.356714	PRESERVED_SPECIMEN	0	Cfb
250	29637	Stratiotes aloides	L. 1753	13.415666	57.743849	PRESERVED_SPECIMEN	0	Cfb
251	29339	Stratiotes aloides	L. 1753	13.415754	55.897498	PRESERVED_SPECIMEN	0	Cfb
252	31104	Stratiotes aloides	L. 1753	13.436114	57.853023	PRESERVED_SPECIMEN	0	Cfb
253	27468	Stratiotes aloides	L. 1753	13.45119	55.947055	PRESERVED_SPECIMEN	0	Cfb
254	27473	Stratiotes aloides	L. 1753	13.462168	55.726736	PRESERVED_SPECIMEN	0	Cfb
255	29190	Stratiotes aloides	L. 1753	13.495184	55.684461	PRESERVED_SPECIMEN	0	Cfb
256	29400	Stratiotes aloides	L. 1753	13.49611	55.70313	PRESERVED_SPECIMEN	0	Cfb
257	31061	Stratiotes aloides	L. 1753	13.54973	55.931157	PRESERVED_SPECIMEN	0	Cfb
258	23790	Stratiotes aloides	L. 1753	13.6714	55.584902	PRESERVED_SPECIMEN	0	Cfb
259	27329	Stratiotes aloides	L. 1753	13.69731	55.5811	PRESERVED_SPECIMEN	0	Cfb
260	12918	Stratiotes aloides	L. 1753	13.71053	55.98004	PRESERVED_SPECIMEN	0	Cfb
261	31046	Stratiotes aloides	L. 1753	13.77479	55.5089	PRESERVED_SPECIMEN	0	Cfb
262	31379	Stratiotes aloides	L. 1753	14.12288	56.019498	PRESERVED_SPECIMEN	0	Cfb
263	31399	Stratiotes aloides	L. 1753	14.12288	56.0195	PRESERVED_SPECIMEN	0	Cfb
264	27994	Stratiotes aloides	L. 1753	14.13695	56.12719	PRESERVED_SPECIMEN	0	Cfb
265	27686	Stratiotes aloides	L. 1753	14.13947	56.05012	PRESERVED_SPECIMEN	0	Cfb
266	31646	Stratiotes aloides	L. 1753	14.145256	55.854994	PRESERVED_SPECIMEN	0	Cfb
267	28108	Stratiotes aloides	L. 1753	14.152378	56.031862	PRESERVED_SPECIMEN	0	Cfb
268	31051	Stratiotes aloides	L. 1753	14.15347	57767	PRESERVED_SPECIMEN	0	Cfb
269	31059	Stratiotes aloides	L. 1753	14.159527	57.781999	PRESERVED_SPECIMEN	0	Cfb
270	31056	Stratiotes aloides	L. 1753	14.159529	57.781999	PRESERVED_SPECIMEN	0	Cfb
271	29422	Stratiotes aloides	L. 1753	14.16511	57.77239	PRESERVED_SPECIMEN	0	Cfb
272	31306	Stratiotes aloides	L. 1753	14.17784	57.77184	PRESERVED_SPECIMEN	0	Cfb
273	29986	Stratiotes aloides	L. 1753	14.258478	57.787179	PRESERVED_SPECIMEN	0	Cfb
274	30753	Stratiotes aloides	L. 1753	14.27369	57.787732	PRESERVED_SPECIMEN	0	Cfb
275	31644	Stratiotes aloides	L. 1753	14.333212	56.066015	PRESERVED_SPECIMEN	0	Cfb
276	31463	Stratiotes aloides	L. 1753	14.370055	56.021295	PRESERVED_SPECIMEN	0	Cfb
277	31507	Stratiotes aloides	L. 1753	14.89014	58.44854	PRESERVED_SPECIMEN	0	Cfb
278	31504	Stratiotes aloides	L. 1753	14.891131	58.45073	PRESERVED_SPECIMEN	0	Cfb
279	31291	Stratiotes aloides	L. 1753	14.90457	58.46368	PRESERVED_SPECIMEN	0	Cfb
280	31259	Stratiotes aloides	L. 1753	15.1501	58.55368	PRESERVED_SPECIMEN	0	Cfb
281	31064	Stratiotes aloides	L. 1753	15.249916	58.263853	PRESERVED_SPECIMEN	0	Cfb
282	31067	Stratiotes aloides	L. 1753	15.26316	58.27146	PRESERVED_SPECIMEN	0	Cfb
283	31305	Stratiotes aloides	L. 1753	15.36012	58.35397	PRESERVED_SPECIMEN	0	Cfb
284	31642	Stratiotes aloides	L. 1753	15.372325	58.366965	PRESERVED_SPECIMEN	0	Cfb
285	29468	Stratiotes aloides	L. 1753	15.50277	58.48928	PRESERVED_SPECIMEN	0	Cfb
286	29469	Stratiotes aloides	L. 1753	15.52522	58.48566	PRESERVED_SPECIMEN	0	Cfb
287	31223	Stratiotes aloides	L. 1753	15.52848	58.45489	PRESERVED_SPECIMEN	0	Cfb
288	31362	Stratiotes aloides	L. 1753	15.529116	58.453175	PRESERVED_SPECIMEN	0	Cfb
289	31367	Stratiotes aloides	L. 1753	15.52919	58.45317	PRESERVED_SPECIMEN	0	Cfb
290	31368	Stratiotes aloides	L. 1753	15.54737	58.46309	PRESERVED_SPECIMEN	0	Cfb
291	25559	Stratiotes aloides	L. 1753	15.54951	58.08836	PRESERVED_SPECIMEN	0	Cfb
292	27331	Stratiotes aloides	L. 1753	15.55348	58.46516	PRESERVED_SPECIMEN	0	Cfb
293	31398	Stratiotes aloides	L. 1753	15.61971	58.35798	PRESERVED_SPECIMEN	0	Cfb
294	31356	Stratiotes aloides	L. 1753	15.62418	58.41133	PRESERVED_SPECIMEN	0	Cfb
295	25883	Stratiotes aloides	L. 1753	15.70004	58.11593	PRESERVED_SPECIMEN	0	Cfb
296	31392	Stratiotes aloides	L. 1753	15.728962	58.329467	PRESERVED_SPECIMEN	0	Cfb
297	31531	Stratiotes aloides	L. 1753	15.769637	58.097141	PRESERVED_SPECIMEN	0	Cfb
298	31530	Stratiotes aloides	L. 1753	15.76998	58.09709	PRESERVED_SPECIMEN	0	Cfb
299	31324	Stratiotes aloides	L. 1753	15.77476	58.32475	PRESERVED_SPECIMEN	0	Cfb
300	21230	Stratiotes aloides	L. 1753	15.78879	58.70134	PRESERVED_SPECIMEN	0	Cfb
301	21195	Stratiotes aloides	L. 1753	15.847731	58.702129	PRESERVED_SPECIMEN	0	Cfb
302	19174	Stratiotes aloides	L. 1753	15.87809	58.50813	PRESERVED_SPECIMEN	0	Cfb
303	26838	Stratiotes aloides	L. 1753	15.88822	58.59346	PRESERVED_SPECIMEN	0	Cfb
304	27611	Stratiotes aloides	L. 1753	15.92479	58.31396	PRESERVED_SPECIMEN	0	Cfb
305	31311	Stratiotes aloides	L. 1753	15.924885	58.313966	PRESERVED_SPECIMEN	0	Cfb
306	31267	Stratiotes aloides	L. 1753	15.92881	58.83034	PRESERVED_SPECIMEN	0	Cfb
307	26807	Stratiotes aloides	L. 1753	15.944023	58.5803	PRESERVED_SPECIMEN	0	Cfb
308	29724	Stratiotes aloides	L. 1753	15.94811	58.79144	PRESERVED_SPECIMEN	0	Cfb
309	30142	Stratiotes aloides	L. 1753	15.97589	58.18347	PRESERVED_SPECIMEN	0	Cfb
310	31307	Stratiotes aloides	L. 1753	15.97637	58.29077	PRESERVED_SPECIMEN	0	Cfb
311	31389	Stratiotes aloides	L. 1753	15.98995	58.1886	PRESERVED_SPECIMEN	0	Cfb
312	31393	Stratiotes aloides	L. 1753	15.995409	58.197903	PRESERVED_SPECIMEN	0	Cfb
313	31187	Stratiotes aloides	L. 1753	16.00265	56.26841	PRESERVED_SPECIMEN	0	Cfb
314	29383	Stratiotes aloides	L. 1753	16.03461	58.63307	PRESERVED_SPECIMEN	0	Cfb
315	29382	Stratiotes aloides	L. 1753	16.034666	58.633184	PRESERVED_SPECIMEN	0	Cfb
316	30220	Stratiotes aloides	L. 1753	16.0781	58.59578	PRESERVED_SPECIMEN	0	Cfb
317	30223	Stratiotes aloides	L. 1753	16.08955	58.58695	PRESERVED_SPECIMEN	0	Cfb
318	31206	Stratiotes aloides	L. 1753	16.12067	58.59549	PRESERVED_SPECIMEN	0	Cfb
319	31208	Stratiotes aloides	L. 1753	16.12331	58.59559	PRESERVED_SPECIMEN	0	Cfb
320	31263	Stratiotes aloides	L. 1753	16.15249	58.58781	PRESERVED_SPECIMEN	0	Cfb
321	31124	Stratiotes aloides	L. 1753	16.15266	58.58785	PRESERVED_SPECIMEN	0	Cfb
322	28799	Stratiotes aloides	L. 1753	16.18847	58.60768	PRESERVED_SPECIMEN	0	Cfb
323	31489	Stratiotes aloides	L. 1753	16.25602	58.6107	PRESERVED_SPECIMEN	0	Cfb
324	31401	Stratiotes aloides	L. 1753	16.308618	58.082949	PRESERVED_SPECIMEN	0	Cfb
325	31329	Stratiotes aloides	L. 1753	16.36117	58.968064	PRESERVED_SPECIMEN	0	Cfb
326	31372	Stratiotes aloides	L. 1753	16.51498	58.01405	PRESERVED_SPECIMEN	0	Cfb
327	31166	Stratiotes aloides	L. 1753	16.791774	58.795571	PRESERVED_SPECIMEN	0	Cfb
328	31167	Stratiotes aloides	L. 1753	16.862151	58.834652	PRESERVED_SPECIMEN	0	Cfb
329	31219	Stratiotes aloides	L. 1753	17.102952	59.277292	PRESERVED_SPECIMEN	0	Cfb
330	29408	Stratiotes aloides	L. 1753	17.224161	59.258522	PRESERVED_SPECIMEN	0	Cfb
331	22320	Stratiotes aloides	L. 1753	17.68706	59.20693	PRESERVED_SPECIMEN	0	Cfb
332	31116	Stratiotes aloides	L. 1753	17.71034	59.38473	PRESERVED_SPECIMEN	0	Cfb
333	27509	Stratiotes aloides	L. 1753	18.073974	59.531417	PRESERVED_SPECIMEN	0	Cfb
334	13463	Stratiotes aloides	L. 1753	18.17929	59.55459	PRESERVED_SPECIMEN	0	Cfb
335	31366	Stratiotes aloides	L. 1753	18.27739	59.34876	PRESERVED_SPECIMEN	0	Cfb
336	30490	Stratiotes aloides	L. 1753	18.496756	59.357916	PRESERVED_SPECIMEN	0	Cfb
337	19211	Stratiotes aloides	L. 1753	41.311877	49.690378	PRESERVED_SPECIMEN	0	Cfb
338	22552	Stratiotes aloides	L. 1753	42.322957	50.159688	PRESERVED_SPECIMEN	0	Dfa
339	22044	Stratiotes aloides	L. 1753	43.43464	50.088434	PRESERVED_SPECIMEN	0	Dfa
340	21638	Stratiotes aloides	L. 1753	44.170556	50.361389	PRESERVED_SPECIMEN	0	Dfa
341	20912	Stratiotes aloides	L. 1753	46.816667	50.733333	PRESERVED_SPECIMEN	0	Dfa
342	29007	Stratiotes aloides	L. 1753	25.3036	53.8876	PRESERVED_SPECIMEN	0	Dfb
343	31053	Stratiotes aloides	L. 1753	25.3671	53.7971	PRESERVED_SPECIMEN	0	Dfb
344	30757	Stratiotes aloides	L. 1753	24.416667	59.45	PRESERVED_SPECIMEN	0	Dfb
345	29983	Stratiotes aloides	L. 1753	24.583333	59.35	PRESERVED_SPECIMEN	0	Dfb
346	28107	Stratiotes aloides	L. 1753	25.416666	58.75	PRESERVED_SPECIMEN	0	Dfb
347	31278	Stratiotes aloides	L. 1753	25.416667	58.85	PRESERVED_SPECIMEN	0	Dfb
348	26937	Stratiotes aloides	L. 1753	25.583333	58.15	PRESERVED_SPECIMEN	0	Dfb
349	24129	Stratiotes aloides	L. 1753	25.671944	58.321667	PRESERVED_SPECIMEN	0	Dfb
350	25887	Stratiotes aloides	L. 1753	25.730556	58.258611	PRESERVED_SPECIMEN	0	Dfb
351	31433	Stratiotes aloides	L. 1753	25.916666	58.65	PRESERVED_SPECIMEN	0	Dfb
352	26927	Stratiotes aloides	L. 1753	25.916667	58.35	PRESERVED_SPECIMEN	0	Dfb
353	26938	Stratiotes aloides	L. 1753	25.916667	58.95	PRESERVED_SPECIMEN	0	Dfb
354	29345	Stratiotes aloides	L. 1753	26.25	58.15	PRESERVED_SPECIMEN	0	Dfb
355	15037	Stratiotes aloides	L. 1753	26.40889	57.67972	PRESERVED_SPECIMEN	0	Dfb
356	31136	Stratiotes aloides	L. 1753	26.416667	57.95	PRESERVED_SPECIMEN	0	Dfb
357	26674	Stratiotes aloides	L. 1753	26.416667	58.25	PRESERVED_SPECIMEN	0	Dfb
358	12872	Stratiotes aloides	L. 1753	26.57778	58.64917	PRESERVED_SPECIMEN	0	Dfb
359	26992	Stratiotes aloides	L. 1753	26.75	57.85	PRESERVED_SPECIMEN	0	Dfb
360	26229	Stratiotes aloides	L. 1753	26.75	58.45	PRESERVED_SPECIMEN	0	Dfb
361	2121	Stratiotes aloides	L. 1753	26.851111	58.641944	PRESERVED_SPECIMEN	0	Dfb
362	26165	Stratiotes aloides	L. 1753	27.083326	58.35	PRESERVED_SPECIMEN	0	Dfb
363	26552	Stratiotes aloides	L. 1753	27.249993	58.95	PRESERVED_SPECIMEN	0	Dfb
364	15689	Stratiotes aloides	L. 1753	27.267778	58.343333	PRESERVED_SPECIMEN	0	Dfb
365	26289	Stratiotes aloides	L. 1753	27.416667	57.75	PRESERVED_SPECIMEN	0	Dfb
366	26565	Stratiotes aloides	L. 1753	27.583333	57.85	PRESERVED_SPECIMEN	0	Dfb
367	29242	Stratiotes aloides	L. 1753	27.583334	59.35	PRESERVED_SPECIMEN	0	Dfb
368	20365	Stratiotes aloides	L. 1753	21.507078	61.852314	PRESERVED_SPECIMEN	0	Dfb
369	26381	Stratiotes aloides	L. 1753	21.683942	61.249119	PRESERVED_SPECIMEN	0	Dfb
370	26241	Stratiotes aloides	L. 1753	21.733889	61.202222	PRESERVED_SPECIMEN	0	Dfb
371	18318	Stratiotes aloides	L. 1753	21.770864	61.29256	PRESERVED_SPECIMEN	0	Dfb
372	23029	Stratiotes aloides	L. 1753	21.77447	61.327852	PRESERVED_SPECIMEN	0	Dfb
373	26382	Stratiotes aloides	L. 1753	21.869467	61.256282	PRESERVED_SPECIMEN	0	Dfb
374	23011	Stratiotes aloides	L. 1753	23.937599	61.188599	PRESERVED_SPECIMEN	0	Dfb
375	26167	Stratiotes aloides	L. 1753	24.014481	61.163382	PRESERVED_SPECIMEN	0	Dfb
376	25798	Stratiotes aloides	L. 1753	24.015328	61.154421	PRESERVED_SPECIMEN	0	Dfb
377	31566	Stratiotes aloides	L. 1753	24.030001	61.150002	PRESERVED_SPECIMEN	0	Dfb
378	26035	Stratiotes aloides	L. 1753	24.031111	61265	PRESERVED_SPECIMEN	0	Dfb
379	26339	Stratiotes aloides	L. 1753	24.033033	61.163791	PRESERVED_SPECIMEN	0	Dfb
380	25705	Stratiotes aloides	L. 1753	24.0333	61.15	PRESERVED_SPECIMEN	0	Dfb
381	26168	Stratiotes aloides	L. 1753	24.047455	61.221187	PRESERVED_SPECIMEN	0	Dfb
382	21741	Stratiotes aloides	L. 1753	24.383383	61.223545	PRESERVED_SPECIMEN	0	Dfb
383	6800	Stratiotes aloides	L. 1753	27.870675	62.161354	PRESERVED_SPECIMEN	0	Dfb
384	29451	Stratiotes aloides	L. 1753	28.051987	62.156921	PRESERVED_SPECIMEN	0	Dfb
385	29426	Stratiotes aloides	L. 1753	63.68459	53.207858	PRESERVED_SPECIMEN	0	Dfb
386	12936	Stratiotes aloides	L. 1753	24.36633	57.17353	PRESERVED_SPECIMEN	0	Dfb
387	23732	Stratiotes aloides	L. 1753	26.31385	55.79225	PRESERVED_SPECIMEN	0	Dfb
388	32015	Stratiotes aloides	L. 1753	26.43895	55.87555	PRESERVED_SPECIMEN	0	Dfb
389	26395	Stratiotes aloides	L. 1753	26.56405	55.87555	PRESERVED_SPECIMEN	0	Dfb
390	22799	Stratiotes aloides	L. 1753	26.56405	55.95885	PRESERVED_SPECIMEN	0	Dfb
391	26965	Stratiotes aloides	L. 1753	27.18955	55.87555	PRESERVED_SPECIMEN	0	Dfb
392	26839	Stratiotes aloides	L. 1753	16.40982	51.08887	PRESERVED_SPECIMEN	0	Dfb
393	25888	Stratiotes aloides	L. 1753	17.98663	54.15385	PRESERVED_SPECIMEN	0	Dfb
394	34015	Stratiotes aloides	L. 1753	22.91891	53.24421	PRESERVED_SPECIMEN	0	Dfb
395	19229	Stratiotes aloides	L. 1753	37	56.333333	PRESERVED_SPECIMEN	0	Dfb
396	20941	Stratiotes aloides	L. 1753	82	54.416667	PRESERVED_SPECIMEN	0	Dfb
397	29239	Stratiotes aloides	L. 1753	28.726313	60.735359	PRESERVED_SPECIMEN	0	Dfb
398	29705	Stratiotes aloides	L. 1753	28.744167	60.706389	PRESERVED_SPECIMEN	0	Dfb
399	28305	Stratiotes aloides	L. 1753	30.214167	60.551389	PRESERVED_SPECIMEN	0	Dfb
400	19417	Stratiotes aloides	L. 1753	31.629861	55.478322	PRESERVED_SPECIMEN	0	Dfb
401	19416	Stratiotes aloides	L. 1753	31.79224	55.508769	PRESERVED_SPECIMEN	0	Dfb
402	31960	Stratiotes aloides	L. 1753	32.047847	54.782422	PRESERVED_SPECIMEN	0	Dfb
403	31959	Stratiotes aloides	L. 1753	32.865629	53.965902	PRESERVED_SPECIMEN	0	Dfb
404	31962	Stratiotes aloides	L. 1753	33.079047	55.979629	PRESERVED_SPECIMEN	0	Dfb
405	25930	Stratiotes aloides	L. 1753	33.327293	54.12361	PRESERVED_SPECIMEN	0	Dfb
406	17985	Stratiotes aloides	L. 1753	33.734667	54.501333	PRESERVED_SPECIMEN	0	Dfb
407	27191	Stratiotes aloides	L. 1753	33.758419	58.51467	PRESERVED_SPECIMEN	0	Dfb
408	32008	Stratiotes aloides	L. 1753	34.495091	52.156089	PRESERVED_SPECIMEN	0	Dfb
409	32007	Stratiotes aloides	L. 1753	35.14151	52.505434	PRESERVED_SPECIMEN	0	Dfb
410	18786	Stratiotes aloides	L. 1753	35.65	52.266667	PRESERVED_SPECIMEN	0	Dfb
411	19210	Stratiotes aloides	L. 1753	35.75	56.233333	PRESERVED_SPECIMEN	0	Dfb
412	31174	Stratiotes aloides	L. 1753	35.805778	54.029748	PRESERVED_SPECIMEN	0	Dfb
413	31964	Stratiotes aloides	L. 1753	35.916667	56.816667	PRESERVED_SPECIMEN	0	Dfb
414	31160	Stratiotes aloides	L. 1753	35.92311	56.799369	PRESERVED_SPECIMEN	0	Dfb
415	25233	Stratiotes aloides	L. 1753	36.044322	56.366143	PRESERVED_SPECIMEN	0	Dfb
416	20811	Stratiotes aloides	L. 1753	36.227916	54.508359	PRESERVED_SPECIMEN	0	Dfb
417	31242	Stratiotes aloides	L. 1753	36.271604	54.524513	PRESERVED_SPECIMEN	0	Dfb
418	19241	Stratiotes aloides	L. 1753	36.415298	53.969562	PRESERVED_SPECIMEN	0	Dfb
419	23147	Stratiotes aloides	L. 1753	36.465274	55.869352	PRESERVED_SPECIMEN	0	Dfb
420	19014	Stratiotes aloides	L. 1753	36.583333	56.083333	PRESERVED_SPECIMEN	0	Dfb
421	16855	Stratiotes aloides	L. 1753	36.716667	55.7	PRESERVED_SPECIMEN	0	Dfb
422	23374	Stratiotes aloides	L. 1753	36.825695	55.899052	PRESERVED_SPECIMEN	0	Dfb
423	31189	Stratiotes aloides	L. 1753	36.848282	55.920885	PRESERVED_SPECIMEN	0	Dfb
424	23088	Stratiotes aloides	L. 1753	37.025866	55.312213	PRESERVED_SPECIMEN	0	Dfb
425	23030	Stratiotes aloides	L. 1753	37.159279	56.655505	PRESERVED_SPECIMEN	0	Dfb
426	31065	Stratiotes aloides	L. 1753	37.174825	55.412499	PRESERVED_SPECIMEN	0	Dfb
427	21681	Stratiotes aloides	L. 1753	37.176694	54.289488	PRESERVED_SPECIMEN	0	Dfb
428	21933	Stratiotes aloides	L. 1753	37.1855	54.040543	PRESERVED_SPECIMEN	0	Dfb
429	21182	Stratiotes aloides	L. 1753	37.23577	53.987896	PRESERVED_SPECIMEN	0	Dfb
430	27172	Stratiotes aloides	L. 1753	37.292694	55.768391	PRESERVED_SPECIMEN	0	Dfb
431	31297	Stratiotes aloides	L. 1753	37.450398	55.80737	PRESERVED_SPECIMEN	0	Dfb
432	29350	Stratiotes aloides	L. 1753	37.525847	56.46775	PRESERVED_SPECIMEN	0	Dfb
433	27395	Stratiotes aloides	L. 1753	37.554977	54.859171	PRESERVED_SPECIMEN	0	Dfb
434	27394	Stratiotes aloides	L. 1753	37.555831	54.855587	PRESERVED_SPECIMEN	0	Dfb
435	27322	Stratiotes aloides	L. 1753	37.55752	54.859186	PRESERVED_SPECIMEN	0	Dfb
436	27324	Stratiotes aloides	L. 1753	37.618806	54.860091	PRESERVED_SPECIMEN	0	Dfb
437	25841	Stratiotes aloides	L. 1753	37.66539	54.835217	PRESERVED_SPECIMEN	0	Dfb
438	29541	Stratiotes aloides	L. 1753	37.777153	55.651417	PRESERVED_SPECIMEN	0	Dfb
439	31175	Stratiotes aloides	L. 1753	37.788867	55.691996	PRESERVED_SPECIMEN	0	Dfb
440	30141	Stratiotes aloides	L. 1753	37.798206	55.965335	PRESERVED_SPECIMEN	0	Dfb
441	31965	Stratiotes aloides	L. 1753	37.830386	55.996781	PRESERVED_SPECIMEN	0	Dfb
442	31413	Stratiotes aloides	L. 1753	37.844711	55.724951	PRESERVED_SPECIMEN	0	Dfb
443	29356	Stratiotes aloides	L. 1753	37.937256	55.943285	PRESERVED_SPECIMEN	0	Dfb
444	26151	Stratiotes aloides	L. 1753	37.938208	55.796344	PRESERVED_SPECIMEN	0	Dfb
445	27347	Stratiotes aloides	L. 1753	38.039134	55.592862	PRESERVED_SPECIMEN	0	Dfb
446	26964	Stratiotes aloides	L. 1753	38.049991	55.604302	PRESERVED_SPECIMEN	0	Dfb
447	27176	Stratiotes aloides	L. 1753	38.071491	55.626629	PRESERVED_SPECIMEN	0	Dfb
448	31966	Stratiotes aloides	L. 1753	38.115931	55.782375	PRESERVED_SPECIMEN	0	Dfb
449	26869	Stratiotes aloides	L. 1753	38.272729	58.053747	PRESERVED_SPECIMEN	0	Dfb
450	31243	Stratiotes aloides	L. 1753	38.542645	53.842269	PRESERVED_SPECIMEN	0	Dfb
451	22118	Stratiotes aloides	L. 1753	38.571213	53.881247	PRESERVED_SPECIMEN	0	Dfb
452	22495	Stratiotes aloides	L. 1753	38.620855	54.869892	PRESERVED_SPECIMEN	0	Dfb
453	25694	Stratiotes aloides	L. 1753	38.664119	55.408153	PRESERVED_SPECIMEN	0	Dfb
454	27799	Stratiotes aloides	L. 1753	38.700004	56.685549	PRESERVED_SPECIMEN	0	Dfb
455	28106	Stratiotes aloides	L. 1753	38.741448	51.881929	PRESERVED_SPECIMEN	0	Dfb
456	31351	Stratiotes aloides	L. 1753	38.75	56.2917	PRESERVED_SPECIMEN	0	Dfb
457	31063	Stratiotes aloides	L. 1753	38.849907	56.213103	PRESERVED_SPECIMEN	0	Dfb
458	31349	Stratiotes aloides	L. 1753	38.9167	56.2083	PRESERVED_SPECIMEN	0	Dfb
459	31326	Stratiotes aloides	L. 1753	39.124889	55.04859	PRESERVED_SPECIMEN	0	Dfb
460	26803	Stratiotes aloides	L. 1753	39.339553	54.943964	PRESERVED_SPECIMEN	0	Dfb
461	26856	Stratiotes aloides	L. 1753	39.392991	57.121889	PRESERVED_SPECIMEN	0	Dfb
462	26671	Stratiotes aloides	L. 1753	39.409088	54.915604	PRESERVED_SPECIMEN	0	Dfb
463	17715	Stratiotes aloides	L. 1753	39.415745	51.806902	PRESERVED_SPECIMEN	0	Dfb
464	26106	Stratiotes aloides	L. 1753	39.480539	55.813375	PRESERVED_SPECIMEN	0	Dfb
465	26107	Stratiotes aloides	L. 1753	39.482203	55.826721	PRESERVED_SPECIMEN	0	Dfb
466	32005	Stratiotes aloides	L. 1753	39.653221	54.61575	PRESERVED_SPECIMEN	0	Dfb
467	28104	Stratiotes aloides	L. 1753	40.109846	55.225139	PRESERVED_SPECIMEN	0	Dfb
468	31899	Stratiotes aloides	L. 1753	40.21	55.44	PRESERVED_SPECIMEN	0	Dfb
469	20493	Stratiotes aloides	L. 1753	40.247252	55.416104	PRESERVED_SPECIMEN	0	Dfb
470	27275	Stratiotes aloides	L. 1753	40.25	55.4583	PRESERVED_SPECIMEN	0	Dfb
471	32010	Stratiotes aloides	L. 1753	40.408391	56.125416	PRESERVED_SPECIMEN	0	Dfb
472	26563	Stratiotes aloides	L. 1753	40.570193	57.679541	PRESERVED_SPECIMEN	0	Dfb
473	23099	Stratiotes aloides	L. 1753	40.570285	54.462209	PRESERVED_SPECIMEN	0	Dfb
474	25778	Stratiotes aloides	L. 1753	40.607535	54.452594	PRESERVED_SPECIMEN	0	Dfb
475	31237	Stratiotes aloides	L. 1753	40.869331	57.778862	PRESERVED_SPECIMEN	0	Dfb
476	22798	Stratiotes aloides	L. 1753	40.8842	54.6693	PRESERVED_SPECIMEN	0	Dfb
477	22493	Stratiotes aloides	L. 1753	40.885575	54.526997	PRESERVED_SPECIMEN	0	Dfb
478	27125	Stratiotes aloides	L. 1753	40.888922	56.193866	PRESERVED_SPECIMEN	0	Dfb
479	25053	Stratiotes aloides	L. 1753	40.910095	54.66992	PRESERVED_SPECIMEN	0	Dfb
480	27266	Stratiotes aloides	L. 1753	40.9167	56.2083	PRESERVED_SPECIMEN	0	Dfb
481	21680	Stratiotes aloides	L. 1753	41.011244	54.731414	PRESERVED_SPECIMEN	0	Dfb
482	25957	Stratiotes aloides	L. 1753	41.156242	55.104934	PRESERVED_SPECIMEN	0	Dfb
483	28105	Stratiotes aloides	L. 1753	41.444849	56.473628	PRESERVED_SPECIMEN	0	Dfb
484	29403	Stratiotes aloides	L. 1753	41.452274	52.721219	PRESERVED_SPECIMEN	0	Dfb
485	29425	Stratiotes aloides	L. 1753	41.533725	52.69144	PRESERVED_SPECIMEN	0	Dfb
486	22313	Stratiotes aloides	L. 1753	41.792519	53.389077	PRESERVED_SPECIMEN	0	Dfb
487	29654	Stratiotes aloides	L. 1753	41.801119	58.167982	PRESERVED_SPECIMEN	0	Dfb
488	29381	Stratiotes aloides	L. 1753	41.855348	56.528056	PRESERVED_SPECIMEN	0	Dfb
489	31229	Stratiotes aloides	L. 1753	42.029732	54.46494	PRESERVED_SPECIMEN	0	Dfb
490	31961	Stratiotes aloides	L. 1753	42.064979	56.705045	PRESERVED_SPECIMEN	0	Dfb
491	8756	Stratiotes aloides	L. 1753	42.22445	56.362456	PRESERVED_SPECIMEN	0	Dfb
492	32009	Stratiotes aloides	L. 1753	42.703583	56.195518	PRESERVED_SPECIMEN	0	Dfb
493	23297	Stratiotes aloides	L. 1753	43.224883	54.715119	PRESERVED_SPECIMEN	0	Dfb
494	31163	Stratiotes aloides	L. 1753	43.784435	54.424901	PRESERVED_SPECIMEN	0	Dfb
495	29353	Stratiotes aloides	L. 1753	43.809415	55.387687	PRESERVED_SPECIMEN	0	Dfb
496	23415	Stratiotes aloides	L. 1753	44.526327	58.17999	PRESERVED_SPECIMEN	0	Dfb
497	30751	Stratiotes aloides	L. 1753	44.809322	51.671765	PRESERVED_SPECIMEN	0	Dfb
498	31055	Stratiotes aloides	L. 1753	45.018316	53.195063	PRESERVED_SPECIMEN	0	Dfb
499	29294	Stratiotes aloides	L. 1753	45.4	57.033333	PRESERVED_SPECIMEN	0	Dfb
500	31968	Stratiotes aloides	L. 1753	45.70267	53.272758	PRESERVED_SPECIMEN	0	Dfb
501	26453	Stratiotes aloides	L. 1753	45.734857	53.97315	PRESERVED_SPECIMEN	0	Dfb
502	26187	Stratiotes aloides	L. 1753	46.637884	54.298295	PRESERVED_SPECIMEN	0	Dfb
503	21293	Stratiotes aloides	L. 1753	46.688443	59.147209	PRESERVED_SPECIMEN	0	Dfb
504	22117	Stratiotes aloides	L. 1753	46.692914	59.063337	PRESERVED_SPECIMEN	0	Dfb
505	25842	Stratiotes aloides	L. 1753	46.953245	56.225791	PRESERVED_SPECIMEN	0	Dfb
506	20317	Stratiotes aloides	L. 1753	47.028008	56.511302	PRESERVED_SPECIMEN	0	Dfb
507	30489	Stratiotes aloides	L. 1753	55.466971	55.426712	PRESERVED_SPECIMEN	0	Dfb
508	27086	Stratiotes aloides	L. 1753	55.914341	55.997441	PRESERVED_SPECIMEN	0	Dfb
509	27327	Stratiotes aloides	L. 1753	60.164228	55.000129	PRESERVED_SPECIMEN	0	Dfb
510	19478	Stratiotes aloides	L. 1753	82.25	53.666667	PRESERVED_SPECIMEN	0	Dfb
511	24006	Stratiotes aloides	L. 1753	84.25705	57.03064	PRESERVED_SPECIMEN	0	Dfb
512	31162	Stratiotes aloides	L. 1753	84.89337	56.47586	PRESERVED_SPECIMEN	0	Dfb
513	16506	Stratiotes aloides	L. 1753	86.358611	54.525556	PRESERVED_SPECIMEN	0	Dfb
514	16220	Stratiotes aloides	L. 1753	86.7092	55.0822	PRESERVED_SPECIMEN	0	Dfb
515	19886	Stratiotes aloides	L. 1753	87.027146	54.756904	PRESERVED_SPECIMEN	0	Dfb
516	31137	Stratiotes aloides	L. 1753	12.703405	59.055812	PRESERVED_SPECIMEN	0	Dfb
517	31312	Stratiotes aloides	L. 1753	13.380703	57.925557	PRESERVED_SPECIMEN	0	Dfb
518	29797	Stratiotes aloides	L. 1753	13.47183	59.37079	PRESERVED_SPECIMEN	0	Dfb
519	31039	Stratiotes aloides	L. 1753	13.47595	59.36438	PRESERVED_SPECIMEN	0	Dfb
520	30640	Stratiotes aloides	L. 1753	13.505989	59.381584	PRESERVED_SPECIMEN	0	Dfb
521	29380	Stratiotes aloides	L. 1753	13.508901	58.438863	PRESERVED_SPECIMEN	0	Dfb
522	28791	Stratiotes aloides	L. 1753	13.520889	59.335662	PRESERVED_SPECIMEN	0	Dfb
523	31210	Stratiotes aloides	L. 1753	13.550427	58.161357	PRESERVED_SPECIMEN	0	Dfb
524	18310	Stratiotes aloides	L. 1753	13.59465	59.38646	PRESERVED_SPECIMEN	0	Dfb
525	22470	Stratiotes aloides	L. 1753	13.63532	59.39442	PRESERVED_SPECIMEN	0	Dfb
526	29584	Stratiotes aloides	L. 1753	13.663731	58.064188	PRESERVED_SPECIMEN	0	Dfb
527	31200	Stratiotes aloides	L. 1753	13.663732	58.064187	PRESERVED_SPECIMEN	0	Dfb
528	27591	Stratiotes aloides	L. 1753	13.686186	58.177606	PRESERVED_SPECIMEN	0	Dfb
529	6597	Stratiotes aloides	L. 1753	13.75359	59377	PRESERVED_SPECIMEN	0	Dfb
530	31107	Stratiotes aloides	L. 1753	13.785747	57.994236	PRESERVED_SPECIMEN	0	Dfb
531	31078	Stratiotes aloides	L. 1753	13.830422	58.344577	PRESERVED_SPECIMEN	0	Dfb
532	31971	Stratiotes aloides	L. 1753	13.835631	59.411575	PRESERVED_SPECIMEN	0	Dfb
533	31381	Stratiotes aloides	L. 1753	13.86418	58.666193	PRESERVED_SPECIMEN	0	Dfb
534	31276	Stratiotes aloides	L. 1753	13.937838	59.364691	PRESERVED_SPECIMEN	0	Dfb
535	29987	Stratiotes aloides	L. 1753	14.088829	59.328025	PRESERVED_SPECIMEN	0	Dfb
536	29992	Stratiotes aloides	L. 1753	14.08883	59.32803	PRESERVED_SPECIMEN	0	Dfb
537	30754	Stratiotes aloides	L. 1753	14.902221	58.881357	PRESERVED_SPECIMEN	0	Dfb
538	29419	Stratiotes aloides	L. 1753	14.95815	58.67391	PRESERVED_SPECIMEN	0	Dfb
539	29416	Stratiotes aloides	L. 1753	14.971796	58.62005	PRESERVED_SPECIMEN	0	Dfb
540	29407	Stratiotes aloides	L. 1753	15.07442	58.65447	PRESERVED_SPECIMEN	0	Dfb
541	31228	Stratiotes aloides	L. 1753	15.2975	59.30065	PRESERVED_SPECIMEN	0	Dfb
542	29240	Stratiotes aloides	L. 1753	15.47812	59.30719	PRESERVED_SPECIMEN	0	Dfb
543	31645	Stratiotes aloides	L. 1753	15.579458	59.147175	PRESERVED_SPECIMEN	0	Dfb
544	25560	Stratiotes aloides	L. 1753	15.65747	58.91384	PRESERVED_SPECIMEN	0	Dfb
545	31383	Stratiotes aloides	L. 1753	15.66625	59.35605	PRESERVED_SPECIMEN	0	Dfb
546	26462	Stratiotes aloides	L. 1753	15.68271	58.84618	PRESERVED_SPECIMEN	0	Dfb
547	31106	Stratiotes aloides	L. 1753	15.71255	60.5866	PRESERVED_SPECIMEN	0	Dfb
548	31108	Stratiotes aloides	L. 1753	15.713883	60.587733	PRESERVED_SPECIMEN	0	Dfb
549	31002	Stratiotes aloides	L. 1753	15.88374	59.04551	PRESERVED_SPECIMEN	0	Dfb
550	31231	Stratiotes aloides	L. 1753	16.00485	59.29296	PRESERVED_SPECIMEN	0	Dfb
551	29435	Stratiotes aloides	L. 1753	16.279075	59.944748	PRESERVED_SPECIMEN	0	Dfb
552	31129	Stratiotes aloides	L. 1753	16.55618	60.5354	PRESERVED_SPECIMEN	0	Dfb
553	26804	Stratiotes aloides	L. 1753	16.614985	59.572652	PRESERVED_SPECIMEN	0	Dfb
554	26456	Stratiotes aloides	L. 1753	16.62377	59.56374	PRESERVED_SPECIMEN	0	Dfb
555	31266	Stratiotes aloides	L. 1753	16.809502	59.972022	PRESERVED_SPECIMEN	0	Dfb
556	31262	Stratiotes aloides	L. 1753	16.909401	59.359845	PRESERVED_SPECIMEN	0	Dfb
557	31295	Stratiotes aloides	L. 1753	16.926543	59.36882	PRESERVED_SPECIMEN	0	Dfb
558	31158	Stratiotes aloides	L. 1753	16.97423	59.38365	PRESERVED_SPECIMEN	0	Dfb
559	31202	Stratiotes aloides	L. 1753	17.039144	59.306667	PRESERVED_SPECIMEN	0	Dfb
560	29467	Stratiotes aloides	L. 1753	17.137796	60.672789	PRESERVED_SPECIMEN	0	Dfb
561	31388	Stratiotes aloides	L. 1753	17.316653	59.829814	PRESERVED_SPECIMEN	0	Dfb
562	31505	Stratiotes aloides	L. 1753	17.33969	60.63831	PRESERVED_SPECIMEN	0	Dfb
563	31345	Stratiotes aloides	L. 1753	17.385447	59.68874	PRESERVED_SPECIMEN	0	Dfb
564	31391	Stratiotes aloides	L. 1753	17.64544	59.79666	PRESERVED_SPECIMEN	0	Dfb
565	31240	Stratiotes aloides	L. 1753	17662	59.81582	PRESERVED_SPECIMEN	0	Dfb
566	31282	Stratiotes aloides	L. 1753	17.798301	59.711136	PRESERVED_SPECIMEN	0	Dfb
567	8657	Stratiotes aloides	L. 1753	18.317389	59.809111	PRESERVED_SPECIMEN	0	Dfb
568	31249	Stratiotes aloides	L. 1753	18.66498	59.73533	PRESERVED_SPECIMEN	0	Dfb
569	31269	Stratiotes aloides	L. 1753	18.675508	59.74152	PRESERVED_SPECIMEN	0	Dfb
570	31271	Stratiotes aloides	L. 1753	18.705301	59.759251	PRESERVED_SPECIMEN	0	Dfb
571	31181	Stratiotes aloides	L. 1753	30.257281	50.490396	PRESERVED_SPECIMEN	0	Dfb
572	22960	Stratiotes aloides	L. 1753	35.022655	50.418753	PRESERVED_SPECIMEN	0	Dfb
573	25054	Stratiotes aloides	L. 1753	36.330161	49.623016	PRESERVED_SPECIMEN	0	Dfb
574	25526	Stratiotes aloides	L. 1753	27	63.5	PRESERVED_SPECIMEN	0	Dfc
575	23734	Stratiotes aloides	L. 1753	23.966111	66.776111	PRESERVED_SPECIMEN	0	Dfc
576	29470	Stratiotes aloides	L. 1753	24.079846	61.461155	PRESERVED_SPECIMEN	0	Dfc
577	26573	Stratiotes aloides	L. 1753	24.085572	61.501656	PRESERVED_SPECIMEN	0	Dfc
578	21088	Stratiotes aloides	L. 1753	24.101038	66.902335	PRESERVED_SPECIMEN	0	Dfc
579	21087	Stratiotes aloides	L. 1753	24.130958	66.861596	PRESERVED_SPECIMEN	0	Dfc
580	21089	Stratiotes aloides	L. 1753	24.141737	66.847431	PRESERVED_SPECIMEN	0	Dfc
581	25658	Stratiotes aloides	L. 1753	24.142778	66.889142	PRESERVED_SPECIMEN	0	Dfc
582	21090	Stratiotes aloides	L. 1753	24.198569	66.888833	PRESERVED_SPECIMEN	0	Dfc
583	23779	Stratiotes aloides	L. 1753	24.284988	61.500079	PRESERVED_SPECIMEN	0	Dfc
584	25659	Stratiotes aloides	L. 1753	24.296349	61.236652	PRESERVED_SPECIMEN	0	Dfc
585	25920	Stratiotes aloides	L. 1753	24.29647	61.236626	PRESERVED_SPECIMEN	0	Dfc
586	22130	Stratiotes aloides	L. 1753	24.307774	65.809322	PRESERVED_SPECIMEN	0	Dfc
587	30641	Stratiotes aloides	L. 1753	24.430329	61.471516	PRESERVED_SPECIMEN	0	Dfc
588	24130	Stratiotes aloides	L. 1753	24.481019	65.818067	PRESERVED_SPECIMEN	0	Dfc
589	21254	Stratiotes aloides	L. 1753	24.601742	66.245824	PRESERVED_SPECIMEN	0	Dfc
590	26466	Stratiotes aloides	L. 1753	24.6346	61.691799	PRESERVED_SPECIMEN	0	Dfc
591	12016	Stratiotes aloides	L. 1753	24.638463	65.709796	PRESERVED_SPECIMEN	0	Dfc
592	24570	Stratiotes aloides	L. 1753	24.6587	66.269536	PRESERVED_SPECIMEN	0	Dfc
593	28087	Stratiotes aloides	L. 1753	24.688101	60.974499	PRESERVED_SPECIMEN	0	Dfc
594	22512	Stratiotes aloides	L. 1753	24.725605	61.733113	PRESERVED_SPECIMEN	0	Dfc
595	27080	Stratiotes aloides	L. 1753	24.760887	67.616837	PRESERVED_SPECIMEN	0	Dfc
596	26972	Stratiotes aloides	L. 1753	24.799174	67.837137	PRESERVED_SPECIMEN	0	Dfc
597	25657	Stratiotes aloides	L. 1753	24.800018	67.828177	PRESERVED_SPECIMEN	0	Dfc
598	26835	Stratiotes aloides	L. 1753	24.816667	67.838333	PRESERVED_SPECIMEN	0	Dfc
599	18552	Stratiotes aloides	L. 1753	24.818689	67.864863	PRESERVED_SPECIMEN	0	Dfc
600	18553	Stratiotes aloides	L. 1753	24.820032	67.804664	PRESERVED_SPECIMEN	0	Dfc
601	16495	Stratiotes aloides	L. 1753	24.823736	67.828495	PRESERVED_SPECIMEN	0	Dfc
602	19936	Stratiotes aloides	L. 1753	24.824044	67.837918	PRESERVED_SPECIMEN	0	Dfc
603	24960	Stratiotes aloides	L. 1753	24.9125	67.653333	PRESERVED_SPECIMEN	0	Dfc
604	21253	Stratiotes aloides	L. 1753	24.937294	66.223734	PRESERVED_SPECIMEN	0	Dfc
605	27013	Stratiotes aloides	L. 1753	24.988556	67.709466	PRESERVED_SPECIMEN	0	Dfc
606	26493	Stratiotes aloides	L. 1753	24.996193	67.619861	PRESERVED_SPECIMEN	0	Dfc
607	19902	Stratiotes aloides	L. 1753	25.012929	67.963203	PRESERVED_SPECIMEN	0	Dfc
608	27421	Stratiotes aloides	L. 1753	25.031011	65.633274	PRESERVED_SPECIMEN	0	Dfc
609	27117	Stratiotes aloides	L. 1753	25.044663	65.704354	PRESERVED_SPECIMEN	0	Dfc
610	26290	Stratiotes aloides	L. 1753	25.050461	67.773235	PRESERVED_SPECIMEN	0	Dfc
611	27173	Stratiotes aloides	L. 1753	25.053382	65.624589	PRESERVED_SPECIMEN	0	Dfc
612	19937	Stratiotes aloides	L. 1753	25.209395	67.210245	PRESERVED_SPECIMEN	0	Dfc
613	27325	Stratiotes aloides	L. 1753	25.258122	67.735034	PRESERVED_SPECIMEN	0	Dfc
614	19905	Stratiotes aloides	L. 1753	25.262242	67.791134	PRESERVED_SPECIMEN	0	Dfc
615	25835	Stratiotes aloides	L. 1753	25.353333	65.176389	PRESERVED_SPECIMEN	0	Dfc
616	26886	Stratiotes aloides	L. 1753	25.388986	65.292064	PRESERVED_SPECIMEN	0	Dfc
617	25843	Stratiotes aloides	L. 1753	25.394438	65.20241	PRESERVED_SPECIMEN	0	Dfc
618	22724	Stratiotes aloides	L. 1753	25.403585	65.224973	PRESERVED_SPECIMEN	0	Dfc
619	19445	Stratiotes aloides	L. 1753	25.435302	66.365004	PRESERVED_SPECIMEN	0	Dfc
620	19444	Stratiotes aloides	L. 1753	25.435358	66.364107	PRESERVED_SPECIMEN	0	Dfc
621	27079	Stratiotes aloides	L. 1753	25.460466	67.714653	PRESERVED_SPECIMEN	0	Dfc
622	19921	Stratiotes aloides	L. 1753	25.502248	67.559437	PRESERVED_SPECIMEN	0	Dfc
623	22128	Stratiotes aloides	L. 1753	25.505065	65.226465	PRESERVED_SPECIMEN	0	Dfc
624	19943	Stratiotes aloides	L. 1753	25.518637	67.672588	PRESERVED_SPECIMEN	0	Dfc
625	20220	Stratiotes aloides	L. 1753	25.642998	66.450365	PRESERVED_SPECIMEN	0	Dfc
626	20214	Stratiotes aloides	L. 1753	25.645385	66.447695	PRESERVED_SPECIMEN	0	Dfc
627	20212	Stratiotes aloides	L. 1753	25.651093	66.46658	PRESERVED_SPECIMEN	0	Dfc
628	21889	Stratiotes aloides	L. 1753	25.720729	66.489184	PRESERVED_SPECIMEN	0	Dfc
629	21890	Stratiotes aloides	L. 1753	25.722767	66.493236	PRESERVED_SPECIMEN	0	Dfc
630	26680	Stratiotes aloides	L. 1753	25.762608	66.461633	PRESERVED_SPECIMEN	0	Dfc
631	23120	Stratiotes aloides	L. 1753	25.867649	65.372703	PRESERVED_SPECIMEN	0	Dfc
632	24568	Stratiotes aloides	L. 1753	25.99409	66.283924	PRESERVED_SPECIMEN	0	Dfc
633	31375	Stratiotes aloides	L. 1753	26.682835	63.726168	PRESERVED_SPECIMEN	0	Dfc
634	26943	Stratiotes aloides	L. 1753	26.986522	63.511215	PRESERVED_SPECIMEN	0	Dfc
635	21891	Stratiotes aloides	L. 1753	27.006613	63.529158	PRESERVED_SPECIMEN	0	Dfc
636	27425	Stratiotes aloides	L. 1753	27.046898	63.582976	PRESERVED_SPECIMEN	0	Dfc
637	29420	Stratiotes aloides	L. 1753	27.096234	63.237527	PRESERVED_SPECIMEN	0	Dfc
638	25523	Stratiotes aloides	L. 1753	27.107343	63.591915	PRESERVED_SPECIMEN	0	Dfc
639	25889	Stratiotes aloides	L. 1753	27.185585	63.232988	PRESERVED_SPECIMEN	0	Dfc
640	26342	Stratiotes aloides	L. 1753	27.185699	63.25093	PRESERVED_SPECIMEN	0	Dfc
641	24008	Stratiotes aloides	L. 1753	27.191667	63.557778	PRESERVED_SPECIMEN	0	Dfc
642	31049	Stratiotes aloides	L. 1753	27.292477	62.968111	PRESERVED_SPECIMEN	0	Dfc
643	26997	Stratiotes aloides	L. 1753	27.2959	63327	PRESERVED_SPECIMEN	0	Dfc
644	29454	Stratiotes aloides	L. 1753	27.297037	63.416676	PRESERVED_SPECIMEN	0	Dfc
645	26729	Stratiotes aloides	L. 1753	27.298907	63.596095	PRESERVED_SPECIMEN	0	Dfc
646	19910	Stratiotes aloides	L. 1753	27.318007	67.16434	PRESERVED_SPECIMEN	0	Dfc
647	17569	Stratiotes aloides	L. 1753	27.320574	64.928916	PRESERVED_SPECIMEN	0	Dfc
648	26239	Stratiotes aloides	L. 1753	27.326149	63.349363	PRESERVED_SPECIMEN	0	Dfc
649	22725	Stratiotes aloides	L. 1753	27.328055	67.224397	PRESERVED_SPECIMEN	0	Dfc
650	26929	Stratiotes aloides	L. 1753	27.345155	63.268576	PRESERVED_SPECIMEN	0	Dfc
651	29995	Stratiotes aloides	L. 1753	27.381209	62.981392	PRESERVED_SPECIMEN	0	Dfc
652	26174	Stratiotes aloides	L. 1753	27.384037	63.196705	PRESERVED_SPECIMEN	0	Dfc
653	25894	Stratiotes aloides	L. 1753	27.402659	63.106938	PRESERVED_SPECIMEN	0	Dfc
654	19916	Stratiotes aloides	L. 1753	27.4342	67.208005	PRESERVED_SPECIMEN	0	Dfc
655	25780	Stratiotes aloides	L. 1753	27.459531	62.945272	PRESERVED_SPECIMEN	0	Dfc
656	27168	Stratiotes aloides	L. 1753	27.479521	62.96315	PRESERVED_SPECIMEN	0	Dfc
657	29297	Stratiotes aloides	L. 1753	27.491105	63.057279	PRESERVED_SPECIMEN	0	Dfc
658	25725	Stratiotes aloides	L. 1753	27.492621	63.146991	PRESERVED_SPECIMEN	0	Dfc
659	27198	Stratiotes aloides	L. 1753	27.495686	63.326412	PRESERVED_SPECIMEN	0	Dfc
660	26539	Stratiotes aloides	L. 1753	27.51501	64.402839	PRESERVED_SPECIMEN	0	Dfc
661	27893	Stratiotes aloides	L. 1753	27.559041	62.998745	PRESERVED_SPECIMEN	0	Dfc
662	26939	Stratiotes aloides	L. 1753	27.581271	63.124262	PRESERVED_SPECIMEN	0	Dfc
663	31007	Stratiotes aloides	L. 1753	27.601831	63.160063	PRESERVED_SPECIMEN	0	Dfc
664	23052	Stratiotes aloides	L. 1753	27.676371	62.518179	PRESERVED_SPECIMEN	0	Dfc
665	31041	Stratiotes aloides	L. 1753	27.679444	62.893333	PRESERVED_SPECIMEN	0	Dfc
666	29796	Stratiotes aloides	L. 1753	27.684615	62.877035	PRESERVED_SPECIMEN	0	Dfc
667	29191	Stratiotes aloides	L. 1753	27.686712	62.966746	PRESERVED_SPECIMEN	0	Dfc
668	26883	Stratiotes aloides	L. 1753	27.688824	63.056456	PRESERVED_SPECIMEN	0	Dfc
669	27133	Stratiotes aloides	L. 1753	27.691655	62.764882	PRESERVED_SPECIMEN	0	Dfc
670	29585	Stratiotes aloides	L. 1753	27.714706	62.908323	PRESERVED_SPECIMEN	0	Dfc
671	27242	Stratiotes aloides	L. 1753	27.722351	64.401965	PRESERVED_SPECIMEN	0	Dfc
672	29243	Stratiotes aloides	L. 1753	27.75474	62.935031	PRESERVED_SPECIMEN	0	Dfc
673	23051	Stratiotes aloides	L. 1753	27.763014	62.495334	PRESERVED_SPECIMEN	0	Dfc
674	29726	Stratiotes aloides	L. 1753	27.825833	62.179167	PRESERVED_SPECIMEN	0	Dfc
675	28794	Stratiotes aloides	L. 1753	27.826245	62.998091	PRESERVED_SPECIMEN	0	Dfc
676	26108	Stratiotes aloides	L. 1753	27.838056	64.403056	PRESERVED_SPECIMEN	0	Dfc
677	26571	Stratiotes aloides	L. 1753	27.853097	62.965426	PRESERVED_SPECIMEN	0	Dfc
678	26884	Stratiotes aloides	L. 1753	27.853966	62.961383	PRESERVED_SPECIMEN	0	Dfc
679	30224	Stratiotes aloides	L. 1753	27.860176	62.158245	PRESERVED_SPECIMEN	0	Dfc
680	24221	Stratiotes aloides	L. 1753	27.862732	62.247962	PRESERVED_SPECIMEN	0	Dfc
681	29385	Stratiotes aloides	L. 1753	27.87394	62.970233	PRESERVED_SPECIMEN	0	Dfc
682	34088	Stratiotes aloides	L. 1753	27.883811	62.965651	PRESERVED_SPECIMEN	0	Dfc
683	26840	Stratiotes aloides	L. 1753	27.886527	63.055357	PRESERVED_SPECIMEN	0	Dfc
684	27561	Stratiotes aloides	L. 1753	27.926652	64.311111	PRESERVED_SPECIMEN	0	Dfc
685	25744	Stratiotes aloides	L. 1753	27.9722	62.960619	PRESERVED_SPECIMEN	0	Dfc
686	18514	Stratiotes aloides	L. 1753	27.991602	62.951512	PRESERVED_SPECIMEN	0	Dfc
687	6769	Stratiotes aloides	L. 1753	28.037616	62.141148	PRESERVED_SPECIMEN	0	Dfc
688	26679	Stratiotes aloides	L. 1753	28.07759	62.87458	PRESERVED_SPECIMEN	0	Dfc
689	31565	Stratiotes aloides	L. 1753	28.079979	63.211067	PRESERVED_SPECIMEN	0	Dfc
690	22500	Stratiotes aloides	L. 1753	28.164421	65.850098	PRESERVED_SPECIMEN	0	Dfc
691	25925	Stratiotes aloides	L. 1753	28.271264	67.268528	PRESERVED_SPECIMEN	0	Dfc
692	25926	Stratiotes aloides	L. 1753	28.951776	67.082291	PRESERVED_SPECIMEN	0	Dfc
693	29590	Stratiotes aloides	L. 1753	29.082024	65.914359	PRESERVED_SPECIMEN	0	Dfc
694	27088	Stratiotes aloides	L. 1753	29.1619	65.9698	PRESERVED_SPECIMEN	0	Dfc
695	27235	Stratiotes aloides	L. 1753	29.185508	65.971281	PRESERVED_SPECIMEN	0	Dfc
696	27201	Stratiotes aloides	L. 1753	29.206718	65.962005	PRESERVED_SPECIMEN	0	Dfc
697	22705	Stratiotes aloides	L. 1753	29.246732	65.916562	PRESERVED_SPECIMEN	0	Dfc
698	27237	Stratiotes aloides	L. 1753	29.253346	65.986932	PRESERVED_SPECIMEN	0	Dfc
699	27127	Stratiotes aloides	L. 1753	29.439263	66.093093	PRESERVED_SPECIMEN	0	Dfc
700	26971	Stratiotes aloides	L. 1753	29.459614	66.074823	PRESERVED_SPECIMEN	0	Dfc
701	22880	Stratiotes aloides	L. 1753	29.48062	66.074936	PRESERVED_SPECIMEN	0	Dfc
702	19940	Stratiotes aloides	L. 1753	29.565934	61.567064	PRESERVED_SPECIMEN	0	Dfc
703	29721	Stratiotes aloides	L. 1753	30.662778	61.707222	PRESERVED_SPECIMEN	0	Dfc
704	29244	Stratiotes aloides	L. 1753	30.683937	61.695835	PRESERVED_SPECIMEN	0	Dfc
705	27188	Stratiotes aloides	L. 1753	33.996733	62.133924	PRESERVED_SPECIMEN	0	Dfc
706	28795	Stratiotes aloides	L. 1753	60.497469	60.075202	PRESERVED_SPECIMEN	0	Dfc
707	28308	Stratiotes aloides	L. 1753	61.066231	59.356623	PRESERVED_SPECIMEN	0	Dfc
708	21725	Stratiotes aloides	L. 1753	72.59075	61.14759	PRESERVED_SPECIMEN	0	Dfc
709	21726	Stratiotes aloides	L. 1753	72.6029	61.14612	PRESERVED_SPECIMEN	0	Dfc
710	10806	Stratiotes aloides	L. 1753	12.834723	48.123333	OCCURRENCE	0	Cfb
711	18142	Stratiotes aloides	L. 1753	12.865833	48.00778	OCCURRENCE	0	Cfb
712	14088	Stratiotes aloides	L. 1753	12.890555	48.058334	OCCURRENCE	0	Cfb
713	461	Stratiotes aloides	L. 1753	13.05	47.79	OCCURRENCE	0	Cfb
714	19182	Stratiotes aloides	L. 1753	13.322222	48.31861	OCCURRENCE	0	Cfb
715	13338	Stratiotes aloides	L. 1753	14.004167	48.44361	OCCURRENCE	0	Cfb
716	13337	Stratiotes aloides	L. 1753	14.007778	48445	OCCURRENCE	0	Cfb
717	34125	Stratiotes aloides	L. 1753	14.116667	48.266666	OCCURRENCE	0	Cfb
718	34112	Stratiotes aloides	L. 1753	14.283334	48.316666	OCCURRENCE	0	Cfb
719	34114	Stratiotes aloides	L. 1753	14.366667	48.266666	OCCURRENCE	0	Cfb
720	18329	Stratiotes aloides	L. 1753	14.390278	48255	OCCURRENCE	0	Cfb
721	34123	Stratiotes aloides	L. 1753	14.583333	48255	OCCURRENCE	0	Cfb
722	11299	Stratiotes aloides	L. 1753	13.43	48.04111	OCCURRENCE	0	Dfb
723	15061	Stratiotes aloides	L. 1753	6.708064	49.824886	OBSERVATION	0	Cfb
724	20663	Stratiotes aloides	L. 1753	7.58241	50.24885	OBSERVATION	0	Cfb
725	16150	Stratiotes aloides	L. 1753	8.20811	49.974902	OBSERVATION	0	Cfb
726	23181	Stratiotes aloides	L. 1753	8.20811	50.024902	OBSERVATION	0	Cfb
727	21038	Stratiotes aloides	L. 1753	14.89821	55.117939	OBSERVATION	0	Cfb
728	21039	Stratiotes aloides	L. 1753	14.94315	55.126339	OBSERVATION	0	Cfb
729	29978	Stratiotes aloides	L. 1753	-0.366815	47.8442	OBSERVATION	0	Cfb
730	31101	Stratiotes aloides	L. 1753	0.147899	47.9622	OBSERVATION	0	Cfb
731	29977	Stratiotes aloides	L. 1753	0.200615	47.9885	OBSERVATION	0	Cfb
732	29760	Stratiotes aloides	L. 1753	0.391131	48.1352	OBSERVATION	0	Cfb
733	31142	Stratiotes aloides	L. 1753	2.07736	48.8811	OBSERVATION	0	Cfb
734	29711	Stratiotes aloides	L. 1753	2.09306	48.8683	OBSERVATION	0	Cfb
735	29377	Stratiotes aloides	L. 1753	2.18019	48.8746	OBSERVATION	0	Cfb
736	30204	Stratiotes aloides	L. 1753	2.18598	48.7861	OBSERVATION	0	Cfb
737	29710	Stratiotes aloides	L. 1753	2.19278	48.8047	OBSERVATION	0	Cfb
738	29709	Stratiotes aloides	L. 1753	2.22714	48.8053	OBSERVATION	0	Cfb
739	29346	Stratiotes aloides	L. 1753	2.69545	48.3932	OBSERVATION	0	Cfb
740	28065	Stratiotes aloides	L. 1753	4.34081	47.0152	OBSERVATION	0	Cfb
741	21358	Stratiotes aloides	L. 1753	4.47816	46.8999	OBSERVATION	0	Cfb
742	19493	Stratiotes aloides	L. 1753	4.90431	46.7474	OBSERVATION	0	Cfb
743	21775	Stratiotes aloides	L. 1753	4.95791	46515	OBSERVATION	0	Cfb
744	21774	Stratiotes aloides	L. 1753	5.16057	46.9995	OBSERVATION	0	Cfb
745	25859	Stratiotes aloides	L. 1753	5.17177	47.0566	OBSERVATION	0	Cfb
746	25858	Stratiotes aloides	L. 1753	5.26411	47.1023	OBSERVATION	0	Cfb
747	27875	Stratiotes aloides	L. 1753	5.28858	47.1149	OBSERVATION	0	Cfb
748	21773	Stratiotes aloides	L. 1753	5.45718	47.3711	OBSERVATION	0	Cfb
749	19820	Stratiotes aloides	L. 1753	16.411641	46.599705	OBSERVATION	0	Cfb
750	21299	Stratiotes aloides	L. 1753	-2.87	52954	MATERIAL_SAMPLE	0	Cfb
751	19696	Stratiotes aloides	L. 1753	-3319	51535	MATERIAL_SAMPLE	0	Cfb
752	19214	Stratiotes aloides	L. 1753	-3323	51707	MATERIAL_SAMPLE	0	Cfb
753	22385	Stratiotes aloides	L. 1753	24155	60938	MATERIAL_SAMPLE	0	Dfc
754	27166	Stratiotes aloides	L. 1753	27895	62924	MATERIAL_SAMPLE	0	Dfc
755	25924	Stratiotes aloides	L. 1753	28084	66787	MATERIAL_SAMPLE	0	Dfc
756	27451	Stratiotes aloides	L. 1753	10.04	49.67	MATERIAL_CITATION	0	Cfb
757	31030	Stratiotes aloides	L. 1753	10.21	49.87	MATERIAL_CITATION	0	Cfb
758	31016	Stratiotes aloides	L. 1753	10.21	49.97	MATERIAL_CITATION	0	Cfb
759	25713	Stratiotes aloides	L. 1753	10.27	50.05	MATERIAL_CITATION	0	Cfb
760	31549	Stratiotes aloides	L. 1753	10.29	48.17	MATERIAL_CITATION	0	Cfb
761	31014	Stratiotes aloides	L. 1753	10.46	50.02	MATERIAL_CITATION	0	Cfb
762	20851	Stratiotes aloides	L. 1753	10.62	48.02	MATERIAL_CITATION	0	Cfb
763	31011	Stratiotes aloides	L. 1753	10.62	49.97	MATERIAL_CITATION	0	Cfb
764	31029	Stratiotes aloides	L. 1753	10.62	50.02	MATERIAL_CITATION	0	Cfb
765	31021	Stratiotes aloides	L. 1753	10.71	49.97	MATERIAL_CITATION	0	Cfb
766	31023	Stratiotes aloides	L. 1753	10.87	49.87	MATERIAL_CITATION	0	Cfb
767	31987	Stratiotes aloides	L. 1753	10.9154	53.9484	MATERIAL_CITATION	0	Cfb
768	31551	Stratiotes aloides	L. 1753	10.96	49.82	MATERIAL_CITATION	0	Cfb
769	31559	Stratiotes aloides	L. 1753	11.04	49.47	MATERIAL_CITATION	0	Cfb
770	31031	Stratiotes aloides	L. 1753	11.04	49.62	MATERIAL_CITATION	0	Cfb
771	31018	Stratiotes aloides	L. 1753	11.21	48.17	MATERIAL_CITATION	0	Cfb
772	22610	Stratiotes aloides	L. 1753	11.21	48.62	MATERIAL_CITATION	0	Cfb
773	19054	Stratiotes aloides	L. 1753	11.24	49.45	MATERIAL_CITATION	0	Cfb
774	31989	Stratiotes aloides	L. 1753	11.2487	53.7485	MATERIAL_CITATION	0	Cfb
775	21000	Stratiotes aloides	L. 1753	11.29	48.22	MATERIAL_CITATION	0	Cfb
776	19485	Stratiotes aloides	L. 1753	11.42	48.73	MATERIAL_CITATION	0	Cfb
777	31547	Stratiotes aloides	L. 1753	11.46	48.32	MATERIAL_CITATION	0	Cfb
778	31032	Stratiotes aloides	L. 1753	11.71	49.72	MATERIAL_CITATION	0	Cfb
779	20245	Stratiotes aloides	L. 1753	11.87	48.92	MATERIAL_CITATION	0	Cfb
780	19496	Stratiotes aloides	L. 1753	11.9152	53.4485	MATERIAL_CITATION	0	Cfb
781	27448	Stratiotes aloides	L. 1753	11.96	48.07	MATERIAL_CITATION	0	Cfb
782	19497	Stratiotes aloides	L. 1753	12.0819	53.5485	MATERIAL_CITATION	0	Cfb
783	19475	Stratiotes aloides	L. 1753	12.15	48.84	MATERIAL_CITATION	0	Cfb
784	18443	Stratiotes aloides	L. 1753	12.17	48.07	MATERIAL_CITATION	0	Cfb
785	19745	Stratiotes aloides	L. 1753	12.2485	53.4485	MATERIAL_CITATION	0	Cfb
786	19064	Stratiotes aloides	L. 1753	12.2485	53.6485	MATERIAL_CITATION	0	Cfb
787	20988	Stratiotes aloides	L. 1753	12.2485	53.8485	MATERIAL_CITATION	0	Cfb
788	21119	Stratiotes aloides	L. 1753	12.5818	53.5485	MATERIAL_CITATION	0	Cfb
789	31553	Stratiotes aloides	L. 1753	12.62	48.57	MATERIAL_CITATION	0	Cfb
790	31024	Stratiotes aloides	L. 1753	12.71	48.67	MATERIAL_CITATION	0	Cfb
791	18932	Stratiotes aloides	L. 1753	12.74	48.11	MATERIAL_CITATION	0	Cfb
792	19018	Stratiotes aloides	L. 1753	12.74	48.19	MATERIAL_CITATION	0	Cfb
793	18260	Stratiotes aloides	L. 1753	12.7484	54.1484	MATERIAL_CITATION	0	Cfb
794	11513	Stratiotes aloides	L. 1753	12.9151	53.5485	MATERIAL_CITATION	0	Cfb
795	20581	Stratiotes aloides	L. 1753	12.9151	54.1484	MATERIAL_CITATION	0	Cfb
796	31552	Stratiotes aloides	L. 1753	12.96	48.82	MATERIAL_CITATION	0	Cfb
797	31545	Stratiotes aloides	L. 1753	13.04	48.77	MATERIAL_CITATION	0	Cfb
798	31846	Stratiotes aloides	L. 1753	13.0817	54.3484	MATERIAL_CITATION	0	Cfb
799	19049	Stratiotes aloides	L. 1753	13415	54.0485	MATERIAL_CITATION	0	Cfb
800	13511	Stratiotes aloides	L. 1753	13.7483	53.5485	MATERIAL_CITATION	0	Cfb
801	18440	Stratiotes aloides	L. 1753	14.0816	53.4485	MATERIAL_CITATION	0	Cfb
802	31556	Stratiotes aloides	L. 1753	9.04	49.97	MATERIAL_CITATION	0	Cfb
803	31560	Stratiotes aloides	L. 1753	9.12	49.97	MATERIAL_CITATION	0	Cfb
804	26911	Stratiotes aloides	L. 1753	9.59	49.98	MATERIAL_CITATION	0	Cfb
805	31548	Stratiotes aloides	L. 1753	9.87	49.77	MATERIAL_CITATION	0	Cfb
806	31009	Stratiotes aloides	L. 1753	9.96	49.87	MATERIAL_CITATION	0	Cfb
807	19078	Stratiotes aloides	L. 1753	37.68194	48.95264	MATERIAL_CITATION	0	Dfa
808	19075	Stratiotes aloides	L. 1753	39.35843	48.71637	MATERIAL_CITATION	0	Dfa
809	16786	Stratiotes aloides	L. 1753	39.368249	48.732711	MATERIAL_CITATION	0	Dfa
810	17217	Stratiotes aloides	L. 1753	39.370434	48.729789	MATERIAL_CITATION	0	Dfa
811	12322	Stratiotes aloides	L. 1753	39.373659	48.727426	MATERIAL_CITATION	0	Dfa
812	17234	Stratiotes aloides	L. 1753	39.37485	48.726765	MATERIAL_CITATION	0	Dfa
813	16049	Stratiotes aloides	L. 1753	39.379268	48.71394	MATERIAL_CITATION	0	Dfa
814	5003	Stratiotes aloides	L. 1753	36.855273	50.264726	MATERIAL_CITATION	0	Dfb
815	19079	Stratiotes aloides	L. 1753	37.52816	49.06689	MATERIAL_CITATION	0	Dfb
816	17815	Stratiotes aloides	L. 1753	37.635009	49.052985	MATERIAL_CITATION	0	Dfb
817	19021	Stratiotes aloides	L. 1753	37.647615	49.008214	MATERIAL_CITATION	0	Dfb
818	19074	Stratiotes aloides	L. 1753	37.6918	49.00758	MATERIAL_CITATION	0	Dfb
819	19076	Stratiotes aloides	L. 1753	37.83224	48.9092	MATERIAL_CITATION	0	Dfb
820	19077	Stratiotes aloides	L. 1753	38.14564	48.95649	MATERIAL_CITATION	0	Dfb
821	19266	Stratiotes aloides	L. 1753	38.170127	48.98233	MATERIAL_CITATION	0	Dfb
822	2503	Stratiotes aloides	L. 1753	24.924925	67.65653	MACHINE_OBSERVATION	0	Dfc
823	2490	Stratiotes aloides	L. 1753	27.768457	62.490425	MACHINE_OBSERVATION	0	Dfc
824	8642	Stratiotes aloides	L. 1753	29.31809	45.230324	HUMAN_OBSERVATION	0	BSk
825	12852	Stratiotes aloides	L. 1753	29.474988	45.17582	HUMAN_OBSERVATION	0	BSk
826	12863	Stratiotes aloides	L. 1753	29.485525	45.214051	HUMAN_OBSERVATION	0	BSk
827	8391	Stratiotes aloides	L. 1753	29.504957	45.231483	HUMAN_OBSERVATION	0	BSk
828	11472	Stratiotes aloides	L. 1753	29.511003	45.291017	HUMAN_OBSERVATION	0	BSk
829	11277	Stratiotes aloides	L. 1753	29.517288	45.146122	HUMAN_OBSERVATION	0	BSk
830	15384	Stratiotes aloides	L. 1753	29.536743	45.288898	HUMAN_OBSERVATION	0	BSk
831	8378	Stratiotes aloides	L. 1753	29.591738	44.906116	HUMAN_OBSERVATION	0	BSk
832	11473	Stratiotes aloides	L. 1753	29.645159	45.159434	HUMAN_OBSERVATION	0	BSk
833	5038	Stratiotes aloides	L. 1753	10.788176	45.145751	HUMAN_OBSERVATION	0	Cfa
834	11503	Stratiotes aloides	L. 1753	8.642048	45.088635	HUMAN_OBSERVATION	0	Cfa
835	1579	Stratiotes aloides	L. 1753	8.946636	45.523548	HUMAN_OBSERVATION	0	Cfa
836	34103	Stratiotes aloides	L. 1753	37.6348	45.3363	HUMAN_OBSERVATION	0	Cfa
837	34105	Stratiotes aloides	L. 1753	38.0233	45.8461	HUMAN_OBSERVATION	0	Cfa
838	10072	Stratiotes aloides	L. 1753	38.118271	44.986888	HUMAN_OBSERVATION	0	Cfa
839	14026	Stratiotes aloides	L. 1753	13.045159	47.788712	HUMAN_OBSERVATION	0	Cfb
840	1296	Stratiotes aloides	L. 1753	13.045907	47.789773	HUMAN_OBSERVATION	0	Cfb
841	107	Stratiotes aloides	L. 1753	13.04606	47.78986	HUMAN_OBSERVATION	0	Cfb
842	585	Stratiotes aloides	L. 1753	13.090843	47.687815	HUMAN_OBSERVATION	0	Cfb
843	913	Stratiotes aloides	L. 1753	13.09117	47.687756	HUMAN_OBSERVATION	0	Cfb
844	3057	Stratiotes aloides	L. 1753	13.212903	47.443079	HUMAN_OBSERVATION	0	Cfb
845	4518	Stratiotes aloides	L. 1753	13.436147	48.304005	HUMAN_OBSERVATION	0	Cfb
846	1243	Stratiotes aloides	L. 1753	14.835285	48.085577	HUMAN_OBSERVATION	0	Cfb
847	5527	Stratiotes aloides	L. 1753	15.277263	48.89327	HUMAN_OBSERVATION	0	Cfb
848	3336	Stratiotes aloides	L. 1753	15.956264	47.679955	HUMAN_OBSERVATION	0	Cfb
849	1731	Stratiotes aloides	L. 1753	16.135307	47.66727	HUMAN_OBSERVATION	0	Cfb
850	1712	Stratiotes aloides	L. 1753	16.246219	48.145499	HUMAN_OBSERVATION	0	Cfb
851	3013	Stratiotes aloides	L. 1753	16.246867	48.145436	HUMAN_OBSERVATION	0	Cfb
852	1554	Stratiotes aloides	L. 1753	16.2469	48.145401	HUMAN_OBSERVATION	0	Cfb
853	3008	Stratiotes aloides	L. 1753	16.246965	48.145449	HUMAN_OBSERVATION	0	Cfb
854	15521	Stratiotes aloides	L. 1753	16.247047	48.145415	HUMAN_OBSERVATION	0	Cfb
855	8122	Stratiotes aloides	L. 1753	16.24705	48.145405	HUMAN_OBSERVATION	0	Cfb
856	1704	Stratiotes aloides	L. 1753	16.700237	48.143179	HUMAN_OBSERVATION	0	Cfb
857	16207	Stratiotes aloides	L. 1753	9.58802	47.31334	HUMAN_OBSERVATION	0	Cfb
858	2848	Stratiotes aloides	L. 1753	9.59529	47.49316	HUMAN_OBSERVATION	0	Cfb
859	18591	Stratiotes aloides	L. 1753	2.847412	50.984452	HUMAN_OBSERVATION	0	Cfb
860	18592	Stratiotes aloides	L. 1753	2.858588	51.005445	HUMAN_OBSERVATION	0	Cfb
861	18593	Stratiotes aloides	L. 1753	2.866943	50.98538	HUMAN_OBSERVATION	0	Cfb
862	18554	Stratiotes aloides	L. 1753	2.889104	50.738792	HUMAN_OBSERVATION	0	Cfb
863	18555	Stratiotes aloides	L. 1753	2.910689	50.732733	HUMAN_OBSERVATION	0	Cfb
864	4454	Stratiotes aloides	L. 1753	2.92188	51.03537	HUMAN_OBSERVATION	0	Cfb
865	18597	Stratiotes aloides	L. 1753	2.925822	50.848866	HUMAN_OBSERVATION	0	Cfb
866	18598	Stratiotes aloides	L. 1753	2.95563	50.823477	HUMAN_OBSERVATION	0	Cfb
867	18596	Stratiotes aloides	L. 1753	2.962029	50.827131	HUMAN_OBSERVATION	0	Cfb
868	8167	Stratiotes aloides	L. 1753	2.96866	51.13932	HUMAN_OBSERVATION	0	Cfb
869	18646	Stratiotes aloides	L. 1753	3.094287	51.277636	HUMAN_OBSERVATION	0	Cfb
870	18645	Stratiotes aloides	L. 1753	3.116292	51.294534	HUMAN_OBSERVATION	0	Cfb
871	7103	Stratiotes aloides	L. 1753	3.14483	50.96147	HUMAN_OBSERVATION	0	Cfb
872	30492	Stratiotes aloides	L. 1753	3.19633	51.17775	HUMAN_OBSERVATION	0	Cfb
873	31537	Stratiotes aloides	L. 1753	3.25179	51.2502	HUMAN_OBSERVATION	0	Cfb
874	11152	Stratiotes aloides	L. 1753	3.25266	51.21425	HUMAN_OBSERVATION	0	Cfb
875	6509	Stratiotes aloides	L. 1753	3.25353	51.1783	HUMAN_OBSERVATION	0	Cfb
876	18644	Stratiotes aloides	L. 1753	3.255109	51.156001	HUMAN_OBSERVATION	0	Cfb
877	18594	Stratiotes aloides	L. 1753	3.276071	51.262112	HUMAN_OBSERVATION	0	Cfb
878	18595	Stratiotes aloides	L. 1753	3.280019	51.261215	HUMAN_OBSERVATION	0	Cfb
879	16369	Stratiotes aloides	L. 1753	3.28702	50.83071	HUMAN_OBSERVATION	0	Cfb
880	18643	Stratiotes aloides	L. 1753	3.301126	51.173505	HUMAN_OBSERVATION	0	Cfb
881	18642	Stratiotes aloides	L. 1753	3.317889	51.138314	HUMAN_OBSERVATION	0	Cfb
882	18639	Stratiotes aloides	L. 1753	3.330452	51.350565	HUMAN_OBSERVATION	0	Cfb
883	18641	Stratiotes aloides	L. 1753	3.342405	51.356343	HUMAN_OBSERVATION	0	Cfb
884	18640	Stratiotes aloides	L. 1753	3.348128	51.334766	HUMAN_OBSERVATION	0	Cfb
885	31528	Stratiotes aloides	L. 1753	3.604144	50.84337	HUMAN_OBSERVATION	0	Cfb
886	23077	Stratiotes aloides	L. 1753	3.65557	51.07353	HUMAN_OBSERVATION	0	Cfb
887	27667	Stratiotes aloides	L. 1753	3.65612	51.03758	HUMAN_OBSERVATION	0	Cfb
888	22920	Stratiotes aloides	L. 1753	3.66291	51.06009	HUMAN_OBSERVATION	0	Cfb
889	27593	Stratiotes aloides	L. 1753	3.677371	51.042263	HUMAN_OBSERVATION	0	Cfb
890	29429	Stratiotes aloides	L. 1753	3.71315	51.03791	HUMAN_OBSERVATION	0	Cfb
891	31529	Stratiotes aloides	L. 1753	3.725012	51.05383	HUMAN_OBSERVATION	0	Cfb
892	31322	Stratiotes aloides	L. 1753	3.74861	51.05158	HUMAN_OBSERVATION	0	Cfb
893	18587	Stratiotes aloides	L. 1753	3.761812	50.897257	HUMAN_OBSERVATION	0	Cfb
894	7309	Stratiotes aloides	L. 1753	3.77017	51.03821	HUMAN_OBSERVATION	0	Cfb
895	18588	Stratiotes aloides	L. 1753	3.784542	50.877455	HUMAN_OBSERVATION	0	Cfb
896	18586	Stratiotes aloides	L. 1753	3.792557	50.874472	HUMAN_OBSERVATION	0	Cfb
897	27074	Stratiotes aloides	L. 1753	3.805588	51.051934	HUMAN_OBSERVATION	0	Cfb
898	25685	Stratiotes aloides	L. 1753	3.80565	51.05187	HUMAN_OBSERVATION	0	Cfb
899	27782	Stratiotes aloides	L. 1753	3.805696	51.042945	HUMAN_OBSERVATION	0	Cfb
900	31519	Stratiotes aloides	L. 1753	3.8105	51.2	HUMAN_OBSERVATION	0	Cfb
901	26316	Stratiotes aloides	L. 1753	3.819849	51.052001	HUMAN_OBSERVATION	0	Cfb
902	7395	Stratiotes aloides	L. 1753	3.81992	51.05193	HUMAN_OBSERVATION	0	Cfb
903	25682	Stratiotes aloides	L. 1753	3.82002	51.04295	HUMAN_OBSERVATION	0	Cfb
904	27669	Stratiotes aloides	L. 1753	3.82678	51.07444	HUMAN_OBSERVATION	0	Cfb
905	6197	Stratiotes aloides	L. 1753	3.82679	51.07444	HUMAN_OBSERVATION	0	Cfb
906	26859	Stratiotes aloides	L. 1753	3.827135	51.03855	HUMAN_OBSERVATION	0	Cfb
907	7827	Stratiotes aloides	L. 1753	3.8272	51.03848	HUMAN_OBSERVATION	0	Cfb
908	849	Stratiotes aloides	L. 1753	3.832566	51.056668	HUMAN_OBSERVATION	0	Cfb
909	27073	Stratiotes aloides	L. 1753	3.834008	51.061056	HUMAN_OBSERVATION	0	Cfb
910	1676	Stratiotes aloides	L. 1753	3.83407	51.06099	HUMAN_OBSERVATION	0	Cfb
911	26315	Stratiotes aloides	L. 1753	3.83411	51.052067	HUMAN_OBSERVATION	0	Cfb
912	12407	Stratiotes aloides	L. 1753	3.83418	51052	HUMAN_OBSERVATION	0	Cfb
913	4801	Stratiotes aloides	L. 1753	3.885936	50.583286	HUMAN_OBSERVATION	0	Cfb
914	18635	Stratiotes aloides	L. 1753	3.887152	50.808032	HUMAN_OBSERVATION	0	Cfb
915	18633	Stratiotes aloides	L. 1753	3.888544	50.806269	HUMAN_OBSERVATION	0	Cfb
916	18634	Stratiotes aloides	L. 1753	3.892633	50.806475	HUMAN_OBSERVATION	0	Cfb
917	19390	Stratiotes aloides	L. 1753	3.90309	50.90366	HUMAN_OBSERVATION	0	Cfb
918	27670	Stratiotes aloides	L. 1753	3.94027	51.14682	HUMAN_OBSERVATION	0	Cfb
919	29788	Stratiotes aloides	L. 1753	3.94126	51.03895	HUMAN_OBSERVATION	0	Cfb
920	27030	Stratiotes aloides	L. 1753	3.961056	51.214373	HUMAN_OBSERVATION	0	Cfb
921	27609	Stratiotes aloides	L. 1753	3.961604	51.151454	HUMAN_OBSERVATION	0	Cfb
922	31522	Stratiotes aloides	L. 1753	3.965212	51.14876	HUMAN_OBSERVATION	0	Cfb
923	25697	Stratiotes aloides	L. 1753	3.97588	51.16042	HUMAN_OBSERVATION	0	Cfb
924	27590	Stratiotes aloides	L. 1753	3.9768	51.043638	HUMAN_OBSERVATION	0	Cfb
925	23082	Stratiotes aloides	L. 1753	3.99047	51.12451	HUMAN_OBSERVATION	0	Cfb
926	27672	Stratiotes aloides	L. 1753	3.99743	51.14701	HUMAN_OBSERVATION	0	Cfb
927	27547	Stratiotes aloides	L. 1753	3.998224	51.039212	HUMAN_OBSERVATION	0	Cfb
928	26923	Stratiotes aloides	L. 1753	3.99829	51.03914	HUMAN_OBSERVATION	0	Cfb
929	7306	Stratiotes aloides	L. 1753	3.99999	50.82341	HUMAN_OBSERVATION	0	Cfb
930	5879	Stratiotes aloides	L. 1753	4.00083	50.71553	HUMAN_OBSERVATION	0	Cfb
931	18638	Stratiotes aloides	L. 1753	4.005204	50.971321	HUMAN_OBSERVATION	0	Cfb
932	18637	Stratiotes aloides	L. 1753	4.00982	50.9794	HUMAN_OBSERVATION	0	Cfb
933	18636	Stratiotes aloides	L. 1753	4.022643	50.958002	HUMAN_OBSERVATION	0	Cfb
934	31534	Stratiotes aloides	L. 1753	4.039215	50.93832	HUMAN_OBSERVATION	0	Cfb
935	27663	Stratiotes aloides	L. 1753	4.05532	51.03931	HUMAN_OBSERVATION	0	Cfb
936	31536	Stratiotes aloides	L. 1753	4.05604	50.93144	HUMAN_OBSERVATION	0	Cfb
937	26973	Stratiotes aloides	L. 1753	4.061057	51.24164	HUMAN_OBSERVATION	0	Cfb
938	27049	Stratiotes aloides	L. 1753	4.062354	51.043891	HUMAN_OBSERVATION	0	Cfb
939	27170	Stratiotes aloides	L. 1753	4.076669	51.034938	HUMAN_OBSERVATION	0	Cfb
940	27169	Stratiotes aloides	L. 1753	4.090925	51.034973	HUMAN_OBSERVATION	0	Cfb
941	31532	Stratiotes aloides	L. 1753	4.098112	51.03123	HUMAN_OBSERVATION	0	Cfb
942	27662	Stratiotes aloides	L. 1753	4.11116	51.25517	HUMAN_OBSERVATION	0	Cfb
943	27673	Stratiotes aloides	L. 1753	4.11235	51.03944	HUMAN_OBSERVATION	0	Cfb
944	26986	Stratiotes aloides	L. 1753	4.132655	51.241804	HUMAN_OBSERVATION	0	Cfb
945	27129	Stratiotes aloides	L. 1753	4.146974	51.241832	HUMAN_OBSERVATION	0	Cfb
946	27196	Stratiotes aloides	L. 1753	4.16189	51.10703	HUMAN_OBSERVATION	0	Cfb
947	27660	Stratiotes aloides	L. 1753	4.16846	51.25528	HUMAN_OBSERVATION	0	Cfb
948	27666	Stratiotes aloides	L. 1753	4.16907	51.11147	HUMAN_OBSERVATION	0	Cfb
949	18556	Stratiotes aloides	L. 1753	4.175603	50.156517	HUMAN_OBSERVATION	0	Cfb
950	18558	Stratiotes aloides	L. 1753	4.180586	50.151284	HUMAN_OBSERVATION	0	Cfb
951	6790	Stratiotes aloides	L. 1753	4.191066	50.920469	HUMAN_OBSERVATION	0	Cfb
952	2733	Stratiotes aloides	L. 1753	4.202536	50.503975	HUMAN_OBSERVATION	0	Cfb
953	18557	Stratiotes aloides	L. 1753	4.20417	50.145434	HUMAN_OBSERVATION	0	Cfb
954	18866	Stratiotes aloides	L. 1753	4.20482	51.09804	HUMAN_OBSERVATION	0	Cfb
955	23083	Stratiotes aloides	L. 1753	4.20485	51.08905	HUMAN_OBSERVATION	0	Cfb
956	19061	Stratiotes aloides	L. 1753	4.22619	51.11155	HUMAN_OBSERVATION	0	Cfb
957	26974	Stratiotes aloides	L. 1753	4.247537	51.116137	HUMAN_OBSERVATION	0	Cfb
958	18585	Stratiotes aloides	L. 1753	4.249753	51.137102	HUMAN_OBSERVATION	0	Cfb
959	18478	Stratiotes aloides	L. 1753	4.255487	49.9792	HUMAN_OBSERVATION	0	Cfb
960	18584	Stratiotes aloides	L. 1753	4.260818	51.138435	HUMAN_OBSERVATION	0	Cfb
961	18476	Stratiotes aloides	L. 1753	4.27473	49.985337	HUMAN_OBSERVATION	0	Cfb
962	27582	Stratiotes aloides	L. 1753	4.28325	51.14756	HUMAN_OBSERVATION	0	Cfb
963	28111	Stratiotes aloides	L. 1753	4.28331	51.1116	HUMAN_OBSERVATION	0	Cfb
964	5400	Stratiotes aloides	L. 1753	4.28338	51.07565	HUMAN_OBSERVATION	0	Cfb
965	18477	Stratiotes aloides	L. 1753	4.286034	49.980291	HUMAN_OBSERVATION	0	Cfb
966	27580	Stratiotes aloides	L. 1753	4.304638	51.134159	HUMAN_OBSERVATION	0	Cfb
967	21814	Stratiotes aloides	L. 1753	4.3047	51.13409	HUMAN_OBSERVATION	0	Cfb
968	5881	Stratiotes aloides	L. 1753	4.34033	51.2914	HUMAN_OBSERVATION	0	Cfb
969	27675	Stratiotes aloides	L. 1753	4.34039	51.18354	HUMAN_OBSERVATION	0	Cfb
970	31342	Stratiotes aloides	L. 1753	4.34046	51.07567	HUMAN_OBSERVATION	0	Cfb
971	2969	Stratiotes aloides	L. 1753	4.341989	50.665463	HUMAN_OBSERVATION	0	Cfb
972	2960	Stratiotes aloides	L. 1753	4.36183	51.2959	HUMAN_OBSERVATION	0	Cfb
973	26915	Stratiotes aloides	L. 1753	4.376059	51.062266	HUMAN_OBSERVATION	0	Cfb
974	2961	Stratiotes aloides	L. 1753	4.37617	51.28691	HUMAN_OBSERVATION	0	Cfb
975	17194	Stratiotes aloides	L. 1753	4.37617	51.2959	HUMAN_OBSERVATION	0	Cfb
976	27476	Stratiotes aloides	L. 1753	4.390319	51.053275	HUMAN_OBSERVATION	0	Cfb
977	27119	Stratiotes aloides	L. 1753	4.390324	51.062264	HUMAN_OBSERVATION	0	Cfb
978	27478	Stratiotes aloides	L. 1753	4.390328	51.071253	HUMAN_OBSERVATION	0	Cfb
979	2963	Stratiotes aloides	L. 1753	4.39039	51.06219	HUMAN_OBSERVATION	0	Cfb
980	29438	Stratiotes aloides	L. 1753	4.390414	51.251024	HUMAN_OBSERVATION	0	Cfb
981	9631	Stratiotes aloides	L. 1753	4.39053	51.34084	HUMAN_OBSERVATION	0	Cfb
982	31539	Stratiotes aloides	L. 1753	4.39744	50.93184	HUMAN_OBSERVATION	0	Cfb
983	15398	Stratiotes aloides	L. 1753	4.39751	51.03972	HUMAN_OBSERVATION	0	Cfb
984	6489	Stratiotes aloides	L. 1753	4.39753	51.07567	HUMAN_OBSERVATION	0	Cfb
985	29994	Stratiotes aloides	L. 1753	4.39763	51.21949	HUMAN_OBSERVATION	0	Cfb
986	27678	Stratiotes aloides	L. 1753	4.39765	51.25545	HUMAN_OBSERVATION	0	Cfb
987	5882	Stratiotes aloides	L. 1753	4.39767	51.2914	HUMAN_OBSERVATION	0	Cfb
988	27120	Stratiotes aloides	L. 1753	4.404588	51.06226	HUMAN_OBSERVATION	0	Cfb
989	31191	Stratiotes aloides	L. 1753	4.40483	51.27792	HUMAN_OBSERVATION	0	Cfb
990	29449	Stratiotes aloides	L. 1753	4.419059	51.251016	HUMAN_OBSERVATION	0	Cfb
991	27206	Stratiotes aloides	L. 1753	4.433118	51.062248	HUMAN_OBSERVATION	0	Cfb
992	27211	Stratiotes aloides	L. 1753	4.43319	51.06217	HUMAN_OBSERVATION	0	Cfb
993	2689	Stratiotes aloides	L. 1753	4.44793	51.34082	HUMAN_OBSERVATION	0	Cfb
994	18500	Stratiotes aloides	L. 1753	4.453315	50.951408	HUMAN_OBSERVATION	0	Cfb
995	18499	Stratiotes aloides	L. 1753	4.453758	50.952833	HUMAN_OBSERVATION	0	Cfb
996	5880	Stratiotes aloides	L. 1753	4.45454	51.03969	HUMAN_OBSERVATION	0	Cfb
997	27190	Stratiotes aloides	L. 1753	4.45454	51.075716	HUMAN_OBSERVATION	0	Cfb
998	27657	Stratiotes aloides	L. 1753	4.45461	51.07564	HUMAN_OBSERVATION	0	Cfb
999	29433	Stratiotes aloides	L. 1753	4.45495	51.25542	HUMAN_OBSERVATION	0	Cfb
1000	4453	Stratiotes aloides	L. 1753	4.46162	51.01721	HUMAN_OBSERVATION	0	Cfb
1001	18501	Stratiotes aloides	L. 1753	4.475783	50.990143	HUMAN_OBSERVATION	0	Cfb
1002	27679	Stratiotes aloides	L. 1753	4.51146	51.00367	HUMAN_OBSERVATION	0	Cfb
1003	31470	Stratiotes aloides	L. 1753	4.5118	51.11154	HUMAN_OBSERVATION	0	Cfb
1004	31173	Stratiotes aloides	L. 1753	4.51213	51.21941	HUMAN_OBSERVATION	0	Cfb
1005	5883	Stratiotes aloides	L. 1753	4.51225	51.25536	HUMAN_OBSERVATION	0	Cfb
1006	7304	Stratiotes aloides	L. 1753	4.51247	51.32727	HUMAN_OBSERVATION	0	Cfb
1007	25409	Stratiotes aloides	L. 1753	4.51863	51.01715	HUMAN_OBSERVATION	0	Cfb
1008	18581	Stratiotes aloides	L. 1753	4.527652	50.258034	HUMAN_OBSERVATION	0	Cfb
1009	27562	Stratiotes aloides	L. 1753	4.532813	51.017206	HUMAN_OBSERVATION	0	Cfb
1010	50	Stratiotes aloides	L. 1753	4.5486	50.558799	HUMAN_OBSERVATION	0	Cfb
1011	18579	Stratiotes aloides	L. 1753	4.553286	50284	HUMAN_OBSERVATION	0	Cfb
1012	27664	Stratiotes aloides	L. 1753	4.56907	51.14742	HUMAN_OBSERVATION	0	Cfb
1013	6281	Stratiotes aloides	L. 1753	4.57157	51.27739	HUMAN_OBSERVATION	0	Cfb
1014	27610	Stratiotes aloides	L. 1753	4.576125	51.142982	HUMAN_OBSERVATION	0	Cfb
1015	29634	Stratiotes aloides	L. 1753	4.57624	51.1519	HUMAN_OBSERVATION	0	Cfb
1016	5305	Stratiotes aloides	L. 1753	4.582226	50.705119	HUMAN_OBSERVATION	0	Cfb
1017	18580	Stratiotes aloides	L. 1753	4.584552	50.275284	HUMAN_OBSERVATION	0	Cfb
1018	7544	Stratiotes aloides	L. 1753	4.73798	50.82339	HUMAN_OBSERVATION	0	Cfb
1019	8451	Stratiotes aloides	L. 1753	4.74319	51.47058	HUMAN_OBSERVATION	0	Cfb
1020	18589	Stratiotes aloides	L. 1753	4.773684	50.994466	HUMAN_OBSERVATION	0	Cfb
1021	18577	Stratiotes aloides	L. 1753	4.777561	50.433475	HUMAN_OBSERVATION	0	Cfb
1022	4378	Stratiotes aloides	L. 1753	4.792902	50.874088	HUMAN_OBSERVATION	0	Cfb
1023	18590	Stratiotes aloides	L. 1753	4.792925	50.973037	HUMAN_OBSERVATION	0	Cfb
1024	7546	Stratiotes aloides	L. 1753	4.79941	51.32658	HUMAN_OBSERVATION	0	Cfb
1025	18578	Stratiotes aloides	L. 1753	4.803824	50.425617	HUMAN_OBSERVATION	0	Cfb
1026	18576	Stratiotes aloides	L. 1753	4.80767	50.431235	HUMAN_OBSERVATION	0	Cfb
1027	18483	Stratiotes aloides	L. 1753	4.883852	50.149534	HUMAN_OBSERVATION	0	Cfb
1028	18484	Stratiotes aloides	L. 1753	4.890461	50.148162	HUMAN_OBSERVATION	0	Cfb
1029	18485	Stratiotes aloides	L. 1753	4.901958	50.140616	HUMAN_OBSERVATION	0	Cfb
1030	18498	Stratiotes aloides	L. 1753	4.935736	50.941553	HUMAN_OBSERVATION	0	Cfb
1031	18575	Stratiotes aloides	L. 1753	4.937819	49.984718	HUMAN_OBSERVATION	0	Cfb
1032	18496	Stratiotes aloides	L. 1753	4.945653	50.904812	HUMAN_OBSERVATION	0	Cfb
1033	18497	Stratiotes aloides	L. 1753	4.951027	50.92084	HUMAN_OBSERVATION	0	Cfb
1034	18574	Stratiotes aloides	L. 1753	4.952686	49.988951	HUMAN_OBSERVATION	0	Cfb
1035	18573	Stratiotes aloides	L. 1753	4.959069	49.971534	HUMAN_OBSERVATION	0	Cfb
1036	6942	Stratiotes aloides	L. 1753	4.96874	51.1101	HUMAN_OBSERVATION	0	Cfb
1037	18493	Stratiotes aloides	L. 1753	4.972359	50.960088	HUMAN_OBSERVATION	0	Cfb
1038	18492	Stratiotes aloides	L. 1753	4.972944	50.949657	HUMAN_OBSERVATION	0	Cfb
1039	18622	Stratiotes aloides	L. 1753	5.002744	51.329042	HUMAN_OBSERVATION	0	Cfb
1040	18624	Stratiotes aloides	L. 1753	5.006519	51.326776	HUMAN_OBSERVATION	0	Cfb
1041	18494	Stratiotes aloides	L. 1753	5.022411	50.95769	HUMAN_OBSERVATION	0	Cfb
1042	11506	Stratiotes aloides	L. 1753	5.02535	51.07384	HUMAN_OBSERVATION	0	Cfb
1043	18487	Stratiotes aloides	L. 1753	5.029935	50.120151	HUMAN_OBSERVATION	0	Cfb
1044	18623	Stratiotes aloides	L. 1753	5.039364	51.33756	HUMAN_OBSERVATION	0	Cfb
1045	18504	Stratiotes aloides	L. 1753	5.063384	50.847128	HUMAN_OBSERVATION	0	Cfb
1046	18488	Stratiotes aloides	L. 1753	5.069185	50.132834	HUMAN_OBSERVATION	0	Cfb
1047	18502	Stratiotes aloides	L. 1753	5.069606	50.847155	HUMAN_OBSERVATION	0	Cfb
1048	18503	Stratiotes aloides	L. 1753	5.095472	50.84633	HUMAN_OBSERVATION	0	Cfb
1049	18490	Stratiotes aloides	L. 1753	5.103984	50.400606	HUMAN_OBSERVATION	0	Cfb
1050	18486	Stratiotes aloides	L. 1753	5.106332	50.153743	HUMAN_OBSERVATION	0	Cfb
1051	18491	Stratiotes aloides	L. 1753	5.134147	50.415099	HUMAN_OBSERVATION	0	Cfb
1052	18489	Stratiotes aloides	L. 1753	5.143366	50.420496	HUMAN_OBSERVATION	0	Cfb
1053	7104	Stratiotes aloides	L. 1753	5.19785	51.14467	HUMAN_OBSERVATION	0	Cfb
1054	18570	Stratiotes aloides	L. 1753	5.281702	49.918418	HUMAN_OBSERVATION	0	Cfb
1055	18559	Stratiotes aloides	L. 1753	5.294017	50.881283	HUMAN_OBSERVATION	0	Cfb
1056	18572	Stratiotes aloides	L. 1753	5.298611	49.930755	HUMAN_OBSERVATION	0	Cfb
1057	18479	Stratiotes aloides	L. 1753	5.305101	50.586484	HUMAN_OBSERVATION	0	Cfb
1058	18629	Stratiotes aloides	L. 1753	5.306299	50.933449	HUMAN_OBSERVATION	0	Cfb
1059	7311	Stratiotes aloides	L. 1753	5.30706	50.89214	HUMAN_OBSERVATION	0	Cfb
1060	18628	Stratiotes aloides	L. 1753	5.307633	50.932833	HUMAN_OBSERVATION	0	Cfb
1061	16279	Stratiotes aloides	L. 1753	5.30924	51	HUMAN_OBSERVATION	0	Cfb
1062	18561	Stratiotes aloides	L. 1753	5.314734	50.890786	HUMAN_OBSERVATION	0	Cfb
1063	18582	Stratiotes aloides	L. 1753	5.315868	50.226451	HUMAN_OBSERVATION	0	Cfb
1064	18560	Stratiotes aloides	L. 1753	5.334632	50.882594	HUMAN_OBSERVATION	0	Cfb
1065	18571	Stratiotes aloides	L. 1753	5.360769	49.905335	HUMAN_OBSERVATION	0	Cfb
1066	13159	Stratiotes aloides	L. 1753	5.36621	50.99953	HUMAN_OBSERVATION	0	Cfb
1067	18583	Stratiotes aloides	L. 1753	5.373107	50.239744	HUMAN_OBSERVATION	0	Cfb
1068	18632	Stratiotes aloides	L. 1753	5.546552	49.688235	HUMAN_OBSERVATION	0	Cfb
1069	18563	Stratiotes aloides	L. 1753	5.546895	50.844438	HUMAN_OBSERVATION	0	Cfb
1070	18562	Stratiotes aloides	L. 1753	5.548878	50.839363	HUMAN_OBSERVATION	0	Cfb
1071	18631	Stratiotes aloides	L. 1753	5.579469	49.699285	HUMAN_OBSERVATION	0	Cfb
1072	4521	Stratiotes aloides	L. 1753	5.606585	50.889262	HUMAN_OBSERVATION	0	Cfb
1073	3066	Stratiotes aloides	L. 1753	5.635817	50.599216	HUMAN_OBSERVATION	0	Cfb
1074	18569	Stratiotes aloides	L. 1753	5.639569	49.690535	HUMAN_OBSERVATION	0	Cfb
1075	18565	Stratiotes aloides	L. 1753	5.645244	51.165447	HUMAN_OBSERVATION	0	Cfb
1076	18564	Stratiotes aloides	L. 1753	5.654949	51.173933	HUMAN_OBSERVATION	0	Cfb
1077	18566	Stratiotes aloides	L. 1753	5.659033	51.17045	HUMAN_OBSERVATION	0	Cfb
1078	18567	Stratiotes aloides	L. 1753	5.664335	49.682681	HUMAN_OBSERVATION	0	Cfb
1079	18568	Stratiotes aloides	L. 1753	5.665319	49.702435	HUMAN_OBSERVATION	0	Cfb
1080	18630	Stratiotes aloides	L. 1753	5.738452	49.740885	HUMAN_OBSERVATION	0	Cfb
1081	18480	Stratiotes aloides	L. 1753	5.850565	50.735916	HUMAN_OBSERVATION	0	Cfb
1082	18481	Stratiotes aloides	L. 1753	5.866849	50.7172	HUMAN_OBSERVATION	0	Cfb
1083	18627	Stratiotes aloides	L. 1753	5.921463	50.667922	HUMAN_OBSERVATION	0	Cfb
1084	18626	Stratiotes aloides	L. 1753	5.931735	50.665236	HUMAN_OBSERVATION	0	Cfb
1085	18625	Stratiotes aloides	L. 1753	5.945349	50.652201	HUMAN_OBSERVATION	0	Cfb
1086	20293	Stratiotes aloides	L. 1753	6.94665	46.88256	HUMAN_OBSERVATION	0	Cfb
1087	2458	Stratiotes aloides	L. 1753	7.20885	46.92836	HUMAN_OBSERVATION	0	Cfb
1088	3665	Stratiotes aloides	L. 1753	7.33974	47.15343	HUMAN_OBSERVATION	0	Cfb
1089	3666	Stratiotes aloides	L. 1753	7.40572	47.06352	HUMAN_OBSERVATION	0	Cfb
1090	1756	Stratiotes aloides	L. 1753	7.53819	47.5132	HUMAN_OBSERVATION	0	Cfb
1091	7867	Stratiotes aloides	L. 1753	7.60208	46.7036	HUMAN_OBSERVATION	0	Cfb
1092	2119	Stratiotes aloides	L. 1753	7.60442	47.46816	HUMAN_OBSERVATION	0	Cfb
1093	2459	Stratiotes aloides	L. 1753	7.60456	47.51313	HUMAN_OBSERVATION	0	Cfb
1094	3092	Stratiotes aloides	L. 1753	7.66996	47.28816	HUMAN_OBSERVATION	0	Cfb
1095	11140	Stratiotes aloides	L. 1753	7.73681	47.42292	HUMAN_OBSERVATION	0	Cfb
1096	10997	Stratiotes aloides	L. 1753	7.73706	47.46789	HUMAN_OBSERVATION	0	Cfb
1097	2455	Stratiotes aloides	L. 1753	7.80154	47.19787	HUMAN_OBSERVATION	0	Cfb
1098	12213	Stratiotes aloides	L. 1753	7.80276	47.37776	HUMAN_OBSERVATION	0	Cfb
1099	3093	Stratiotes aloides	L. 1753	7.86825	47.28759	HUMAN_OBSERVATION	0	Cfb
1100	12212	Stratiotes aloides	L. 1753	7.86933	47.42251	HUMAN_OBSERVATION	0	Cfb
1101	2120	Stratiotes aloides	L. 1753	7.87042	47.55741	HUMAN_OBSERVATION	0	Cfb
1102	6761	Stratiotes aloides	L. 1753	7.93434	47.28733	HUMAN_OBSERVATION	0	Cfb
1103	13464	Stratiotes aloides	L. 1753	7.93601	47.46721	HUMAN_OBSERVATION	0	Cfb
1104	17061	Stratiotes aloides	L. 1753	7.952042	47.548031	HUMAN_OBSERVATION	0	Cfb
1105	13742	Stratiotes aloides	L. 1753	7.99902	47.15211	HUMAN_OBSERVATION	0	Cfb
1106	7124	Stratiotes aloides	L. 1753	8.00091	47332	HUMAN_OBSERVATION	0	Cfb
1107	2877	Stratiotes aloides	L. 1753	8.12855	46.9715	HUMAN_OBSERVATION	0	Cfb
1108	19842	Stratiotes aloides	L. 1753	8.20127	47.46577	HUMAN_OBSERVATION	0	Cfb
1109	11998	Stratiotes aloides	L. 1753	8.33163	47.32991	HUMAN_OBSERVATION	0	Cfb
1110	16026	Stratiotes aloides	L. 1753	8.33239	47.37488	HUMAN_OBSERVATION	0	Cfb
1111	20282	Stratiotes aloides	L. 1753	8.39778	47.32938	HUMAN_OBSERVATION	0	Cfb
1112	2850	Stratiotes aloides	L. 1753	8.46392	47.32881	HUMAN_OBSERVATION	0	Cfb
1113	19752	Stratiotes aloides	L. 1753	8.46478	47.37378	HUMAN_OBSERVATION	0	Cfb
1114	12865	Stratiotes aloides	L. 1753	8.46565	47.41875	HUMAN_OBSERVATION	0	Cfb
1115	10059	Stratiotes aloides	L. 1753	8.52822	47.23827	HUMAN_OBSERVATION	0	Cfb
1116	13517	Stratiotes aloides	L. 1753	8.528777	47.319198	HUMAN_OBSERVATION	0	Cfb
1117	18186	Stratiotes aloides	L. 1753	8.52914	47.28324	HUMAN_OBSERVATION	0	Cfb
1118	13519	Stratiotes aloides	L. 1753	8.53006	47.32821	HUMAN_OBSERVATION	0	Cfb
1119	19756	Stratiotes aloides	L. 1753	8.53098	47.37317	HUMAN_OBSERVATION	0	Cfb
1120	2317	Stratiotes aloides	L. 1753	8.53468	47.55304	HUMAN_OBSERVATION	0	Cfb
1121	4248	Stratiotes aloides	L. 1753	8.53747	47.68793	HUMAN_OBSERVATION	0	Cfb
1122	15362	Stratiotes aloides	L. 1753	8.59328	47.19266	HUMAN_OBSERVATION	0	Cfb
1123	2849	Stratiotes aloides	L. 1753	8.59425	47.23763	HUMAN_OBSERVATION	0	Cfb
1124	2744	Stratiotes aloides	L. 1753	8.59717	47.37253	HUMAN_OBSERVATION	0	Cfb
1125	4493	Stratiotes aloides	L. 1753	8.617203	47.355304	HUMAN_OBSERVATION	0	Cfb
1126	1758	Stratiotes aloides	L. 1753	8.66647	47.50674	HUMAN_OBSERVATION	0	Cfb
1127	21751	Stratiotes aloides	L. 1753	8.66751	47.5517	HUMAN_OBSERVATION	0	Cfb
1128	2878	Stratiotes aloides	L. 1753	8.67169	47.73155	HUMAN_OBSERVATION	0	Cfb
1129	10334	Stratiotes aloides	L. 1753	8.72738	47.28119	HUMAN_OBSERVATION	0	Cfb
1130	3063	Stratiotes aloides	L. 1753	8.73393	47.55098	HUMAN_OBSERVATION	0	Cfb
1131	12103	Stratiotes aloides	L. 1753	8.73502	47.59594	HUMAN_OBSERVATION	0	Cfb
1132	3108	Stratiotes aloides	L. 1753	8.747296	47.560304	HUMAN_OBSERVATION	0	Cfb
1133	3364	Stratiotes aloides	L. 1753	8.751592	47.552892	HUMAN_OBSERVATION	0	Cfb
1134	3113	Stratiotes aloides	L. 1753	8.751944	47555	HUMAN_OBSERVATION	0	Cfb
1135	11772	Stratiotes aloides	L. 1753	8.79919	47.50526	HUMAN_OBSERVATION	0	Cfb
1136	2686	Stratiotes aloides	L. 1753	8.85834	47.23467	HUMAN_OBSERVATION	0	Cfb
1137	21340	Stratiotes aloides	L. 1753	8.88679	47.55367	HUMAN_OBSERVATION	0	Cfb
1138	14832	Stratiotes aloides	L. 1753	8.93316	47.54858	HUMAN_OBSERVATION	0	Cfb
1139	21232	Stratiotes aloides	L. 1753	8.93442	47.59354	HUMAN_OBSERVATION	0	Cfb
1140	20859	Stratiotes aloides	L. 1753	9.13237	47.54584	HUMAN_OBSERVATION	0	Cfb
1141	4137	Stratiotes aloides	L. 1753	9.166262	47.573661	HUMAN_OBSERVATION	0	Cfb
1142	1757	Stratiotes aloides	L. 1753	9.39464	47.45174	HUMAN_OBSERVATION	0	Cfb
1143	5410	Stratiotes aloides	L. 1753	9.39795	47.54165	HUMAN_OBSERVATION	0	Cfb
1144	16208	Stratiotes aloides	L. 1753	9.57362	46.95369	HUMAN_OBSERVATION	0	Cfb
1145	468	Stratiotes aloides	L. 1753	12.752352	50.169162	HUMAN_OBSERVATION	0	Cfb
1146	6210	Stratiotes aloides	L. 1753	13.276169	49.757764	HUMAN_OBSERVATION	0	Cfb
1147	3111	Stratiotes aloides	L. 1753	13.714189	49.40533	HUMAN_OBSERVATION	0	Cfb
1148	2034	Stratiotes aloides	L. 1753	13.877479	50.60004	HUMAN_OBSERVATION	0	Cfb
1149	5036	Stratiotes aloides	L. 1753	14.173333	50.302238	HUMAN_OBSERVATION	0	Cfb
1150	3109	Stratiotes aloides	L. 1753	14.244448	49.432526	HUMAN_OBSERVATION	0	Cfb
1151	82	Stratiotes aloides	L. 1753	14.44417	48.99368	HUMAN_OBSERVATION	0	Cfb
1152	3341	Stratiotes aloides	L. 1753	15.775175	50.024234	HUMAN_OBSERVATION	0	Cfb
1153	4381	Stratiotes aloides	L. 1753	16.596045	49.204784	HUMAN_OBSERVATION	0	Cfb
1154	2431	Stratiotes aloides	L. 1753	10.022234	53.688129	HUMAN_OBSERVATION	0	Cfb
1155	9819	Stratiotes aloides	L. 1753	10.022267	53.687862	HUMAN_OBSERVATION	0	Cfb
1156	6306	Stratiotes aloides	L. 1753	10.03	50.22	HUMAN_OBSERVATION	0	Cfb
1157	5893	Stratiotes aloides	L. 1753	10.033461	53.459129	HUMAN_OBSERVATION	0	Cfb
1158	10927	Stratiotes aloides	L. 1753	10.034208	53.654713	HUMAN_OBSERVATION	0	Cfb
1159	4339	Stratiotes aloides	L. 1753	10.036783	53.660877	HUMAN_OBSERVATION	0	Cfb
1160	32657	Stratiotes aloides	L. 1753	10.04149	53.424957	HUMAN_OBSERVATION	0	Cfb
1161	32540	Stratiotes aloides	L. 1753	10.04149	53.474957	HUMAN_OBSERVATION	0	Cfb
1162	32172	Stratiotes aloides	L. 1753	10.04149	54.374963	HUMAN_OBSERVATION	0	Cfb
1163	32643	Stratiotes aloides	L. 1753	10.041491	53.374957	HUMAN_OBSERVATION	0	Cfb
1164	32546	Stratiotes aloides	L. 1753	10.041493	53.524963	HUMAN_OBSERVATION	0	Cfb
1165	33057	Stratiotes aloides	L. 1753	10.041494	52.624944	HUMAN_OBSERVATION	0	Cfb
1166	32572	Stratiotes aloides	L. 1753	10.041494	53.324954	HUMAN_OBSERVATION	0	Cfb
1167	32235	Stratiotes aloides	L. 1753	10.041494	54.124966	HUMAN_OBSERVATION	0	Cfb
1168	32155	Stratiotes aloides	L. 1753	10.041494	54.224966	HUMAN_OBSERVATION	0	Cfb
1169	32480	Stratiotes aloides	L. 1753	10.041495	53.67496	HUMAN_OBSERVATION	0	Cfb
1170	33070	Stratiotes aloides	L. 1753	10.041496	52.574947	HUMAN_OBSERVATION	0	Cfb
1171	32894	Stratiotes aloides	L. 1753	10.041496	52.924954	HUMAN_OBSERVATION	0	Cfb
1172	32446	Stratiotes aloides	L. 1753	10.041496	53.624957	HUMAN_OBSERVATION	0	Cfb
1173	33244	Stratiotes aloides	L. 1753	10.041498	52.224944	HUMAN_OBSERVATION	0	Cfb
1174	32216	Stratiotes aloides	L. 1753	10.041498	54.174963	HUMAN_OBSERVATION	0	Cfb
1175	33503	Stratiotes aloides	L. 1753	10.041499	51.424934	HUMAN_OBSERVATION	0	Cfb
1176	33096	Stratiotes aloides	L. 1753	10.041499	52.47495	HUMAN_OBSERVATION	0	Cfb
1177	33500	Stratiotes aloides	L. 1753	10.0415	51.474931	HUMAN_OBSERVATION	0	Cfb
1178	33685	Stratiotes aloides	L. 1753	10.041501	50.124928	HUMAN_OBSERVATION	0	Cfb
1179	33822	Stratiotes aloides	L. 1753	10.041502	48.724915	HUMAN_OBSERVATION	0	Cfb
1180	33737	Stratiotes aloides	L. 1753	10.041502	49.674918	HUMAN_OBSERVATION	0	Cfb
1181	33833	Stratiotes aloides	L. 1753	10.041503	48.674909	HUMAN_OBSERVATION	0	Cfb
1182	7553	Stratiotes aloides	L. 1753	10.047684	53.622959	HUMAN_OBSERVATION	0	Cfb
1183	19840	Stratiotes aloides	L. 1753	10.05	50.13	HUMAN_OBSERVATION	0	Cfb
1184	16340	Stratiotes aloides	L. 1753	10.065365	53.730892	HUMAN_OBSERVATION	0	Cfb
1185	17312	Stratiotes aloides	L. 1753	10.066944	48.258888	HUMAN_OBSERVATION	0	Cfb
1186	5896	Stratiotes aloides	L. 1753	10.068279	53.734589	HUMAN_OBSERVATION	0	Cfb
1187	16123	Stratiotes aloides	L. 1753	10.072403	48.279537	HUMAN_OBSERVATION	0	Cfb
1188	15429	Stratiotes aloides	L. 1753	10.081667	48.259998	HUMAN_OBSERVATION	0	Cfb
1189	19580	Stratiotes aloides	L. 1753	10.09	50.26	HUMAN_OBSERVATION	0	Cfb
1190	2112	Stratiotes aloides	L. 1753	10.094343	52.568512	HUMAN_OBSERVATION	0	Cfb
1191	2278	Stratiotes aloides	L. 1753	10.097004	54.296481	HUMAN_OBSERVATION	0	Cfb
1192	5234	Stratiotes aloides	L. 1753	10.099908	54.356739	HUMAN_OBSERVATION	0	Cfb
1193	3355	Stratiotes aloides	L. 1753	10.100521	54.35669	HUMAN_OBSERVATION	0	Cfb
1194	9812	Stratiotes aloides	L. 1753	10.111456	48.99334	HUMAN_OBSERVATION	0	Cfb
1195	10744	Stratiotes aloides	L. 1753	10.111628	53.46925	HUMAN_OBSERVATION	0	Cfb
1196	25804	Stratiotes aloides	L. 1753	10.12	49.72	HUMAN_OBSERVATION	0	Cfb
1197	27442	Stratiotes aloides	L. 1753	10.12	49.77	HUMAN_OBSERVATION	0	Cfb
1198	17631	Stratiotes aloides	L. 1753	10.12	50.12	HUMAN_OBSERVATION	0	Cfb
1199	9895	Stratiotes aloides	L. 1753	10.12	50.37	HUMAN_OBSERVATION	0	Cfb
1200	32106	Stratiotes aloides	L. 1753	10.124826	54.424973	HUMAN_OBSERVATION	0	Cfb
1201	32188	Stratiotes aloides	L. 1753	10.124827	54.274963	HUMAN_OBSERVATION	0	Cfb
1202	32115	Stratiotes aloides	L. 1753	10.124827	54.324973	HUMAN_OBSERVATION	0	Cfb
1203	32571	Stratiotes aloides	L. 1753	10.124828	53.424954	HUMAN_OBSERVATION	0	Cfb
1204	32532	Stratiotes aloides	L. 1753	10.124828	53.474957	HUMAN_OBSERVATION	0	Cfb
1205	32590	Stratiotes aloides	L. 1753	10.12483	53.374957	HUMAN_OBSERVATION	0	Cfb
1206	33050	Stratiotes aloides	L. 1753	10.124831	52.574954	HUMAN_OBSERVATION	0	Cfb
1207	32474	Stratiotes aloides	L. 1753	10.124831	53.57496	HUMAN_OBSERVATION	0	Cfb
1208	32367	Stratiotes aloides	L. 1753	10.124831	53.72496	HUMAN_OBSERVATION	0	Cfb
1209	33730	Stratiotes aloides	L. 1753	10.124833	49.724922	HUMAN_OBSERVATION	0	Cfb
1210	33347	Stratiotes aloides	L. 1753	10.124833	52.024938	HUMAN_OBSERVATION	0	Cfb
1211	32614	Stratiotes aloides	L. 1753	10.124833	53.524963	HUMAN_OBSERVATION	0	Cfb
1212	33745	Stratiotes aloides	L. 1753	10.124834	49.774918	HUMAN_OBSERVATION	0	Cfb
1213	33502	Stratiotes aloides	L. 1753	10.124834	51.524938	HUMAN_OBSERVATION	0	Cfb
1214	32899	Stratiotes aloides	L. 1753	10.124834	52.824954	HUMAN_OBSERVATION	0	Cfb
1215	32469	Stratiotes aloides	L. 1753	10.124834	53.624966	HUMAN_OBSERVATION	0	Cfb
1216	32525	Stratiotes aloides	L. 1753	10.124834	53.674966	HUMAN_OBSERVATION	0	Cfb
1217	33809	Stratiotes aloides	L. 1753	10.124835	48.974915	HUMAN_OBSERVATION	0	Cfb
1218	33171	Stratiotes aloides	L. 1753	10.124835	52.324944	HUMAN_OBSERVATION	0	Cfb
1219	32952	Stratiotes aloides	L. 1753	10.124836	52.62495	HUMAN_OBSERVATION	0	Cfb
1220	33671	Stratiotes aloides	L. 1753	10.124837	50.274922	HUMAN_OBSERVATION	0	Cfb
1221	33813	Stratiotes aloides	L. 1753	10.124838	48.724912	HUMAN_OBSERVATION	0	Cfb
1222	33632	Stratiotes aloides	L. 1753	10.124838	50.724931	HUMAN_OBSERVATION	0	Cfb
1223	7327	Stratiotes aloides	L. 1753	10.125968	53.7463	HUMAN_OBSERVATION	0	Cfb
1224	19532	Stratiotes aloides	L. 1753	10.13	50.13	HUMAN_OBSERVATION	0	Cfb
1225	6548	Stratiotes aloides	L. 1753	10.130939	53.709614	HUMAN_OBSERVATION	0	Cfb
1226	11275	Stratiotes aloides	L. 1753	10.136862	53.651733	HUMAN_OBSERVATION	0	Cfb
1227	3347	Stratiotes aloides	L. 1753	10.14412	52.007702	HUMAN_OBSERVATION	0	Cfb
1228	6748	Stratiotes aloides	L. 1753	10.145058	53.650635	HUMAN_OBSERVATION	0	Cfb
1229	14028	Stratiotes aloides	L. 1753	10.145064	53.650997	HUMAN_OBSERVATION	0	Cfb
1230	15012	Stratiotes aloides	L. 1753	10.145091	53.65099	HUMAN_OBSERVATION	0	Cfb
1231	11443	Stratiotes aloides	L. 1753	10.145136	53.651043	HUMAN_OBSERVATION	0	Cfb
1232	10745	Stratiotes aloides	L. 1753	10.145164	53.650993	HUMAN_OBSERVATION	0	Cfb
1233	17213	Stratiotes aloides	L. 1753	10.152223	48.238609	HUMAN_OBSERVATION	0	Cfb
1234	7313	Stratiotes aloides	L. 1753	10.154114	53.651455	HUMAN_OBSERVATION	0	Cfb
1235	10031	Stratiotes aloides	L. 1753	10.155069	53.442169	HUMAN_OBSERVATION	0	Cfb
1236	3126	Stratiotes aloides	L. 1753	10.16201	53.425205	HUMAN_OBSERVATION	0	Cfb
1237	9614	Stratiotes aloides	L. 1753	10.166838	53.720654	HUMAN_OBSERVATION	0	Cfb
1238	14812	Stratiotes aloides	L. 1753	10.167249	53.720543	HUMAN_OBSERVATION	0	Cfb
1239	1574	Stratiotes aloides	L. 1753	10.167289	53.720612	HUMAN_OBSERVATION	0	Cfb
1240	1576	Stratiotes aloides	L. 1753	10.167663	53.720871	HUMAN_OBSERVATION	0	Cfb
1241	1749	Stratiotes aloides	L. 1753	10.174541	53.688374	HUMAN_OBSERVATION	0	Cfb
1242	1573	Stratiotes aloides	L. 1753	10.178318	53.724442	HUMAN_OBSERVATION	0	Cfb
1243	22891	Stratiotes aloides	L. 1753	10.18	49.97	HUMAN_OBSERVATION	0	Cfb
1244	21679	Stratiotes aloides	L. 1753	10.18	50.38	HUMAN_OBSERVATION	0	Cfb
1245	3129	Stratiotes aloides	L. 1753	10.190208	53.729218	HUMAN_OBSERVATION	0	Cfb
1246	22870	Stratiotes aloides	L. 1753	10.2	49.97	HUMAN_OBSERVATION	0	Cfb
1247	14635	Stratiotes aloides	L. 1753	10.204264	53.469658	HUMAN_OBSERVATION	0	Cfb
1248	32212	Stratiotes aloides	L. 1753	10.208163	54.274963	HUMAN_OBSERVATION	0	Cfb
1249	32564	Stratiotes aloides	L. 1753	10.208164	53.524963	HUMAN_OBSERVATION	0	Cfb
1250	32184	Stratiotes aloides	L. 1753	10.208164	54.22496	HUMAN_OBSERVATION	0	Cfb
1251	32153	Stratiotes aloides	L. 1753	10.208164	54.324966	HUMAN_OBSERVATION	0	Cfb
1252	32695	Stratiotes aloides	L. 1753	10.208165	53.32496	HUMAN_OBSERVATION	0	Cfb
1253	32552	Stratiotes aloides	L. 1753	10.208167	53.424957	HUMAN_OBSERVATION	0	Cfb
1254	32580	Stratiotes aloides	L. 1753	10.208167	53.474957	HUMAN_OBSERVATION	0	Cfb
1255	32393	Stratiotes aloides	L. 1753	10.208167	53.724966	HUMAN_OBSERVATION	0	Cfb
1256	33040	Stratiotes aloides	L. 1753	10.208169	52.524957	HUMAN_OBSERVATION	0	Cfb
1257	32873	Stratiotes aloides	L. 1753	10.208169	53.07496	HUMAN_OBSERVATION	0	Cfb
1258	33841	Stratiotes aloides	L. 1753	10.20817	48.624909	HUMAN_OBSERVATION	0	Cfb
1259	33657	Stratiotes aloides	L. 1753	10.20817	50.374925	HUMAN_OBSERVATION	0	Cfb
1260	33196	Stratiotes aloides	L. 1753	10.20817	52.324944	HUMAN_OBSERVATION	0	Cfb
1261	32557	Stratiotes aloides	L. 1753	10.20817	53.57496	HUMAN_OBSERVATION	0	Cfb
1262	32463	Stratiotes aloides	L. 1753	10.20817	53.67496	HUMAN_OBSERVATION	0	Cfb
1263	33853	Stratiotes aloides	L. 1753	10.208171	48.674912	HUMAN_OBSERVATION	0	Cfb
1264	33696	Stratiotes aloides	L. 1753	10.208171	50.024922	HUMAN_OBSERVATION	0	Cfb
1265	33357	Stratiotes aloides	L. 1753	10.208171	51.974944	HUMAN_OBSERVATION	0	Cfb
1266	32914	Stratiotes aloides	L. 1753	10.208171	52.92495	HUMAN_OBSERVATION	0	Cfb
1267	33734	Stratiotes aloides	L. 1753	10.208173	49.874915	HUMAN_OBSERVATION	0	Cfb
1268	33727	Stratiotes aloides	L. 1753	10.208173	49.924915	HUMAN_OBSERVATION	0	Cfb
1269	33712	Stratiotes aloides	L. 1753	10.208173	49.974922	HUMAN_OBSERVATION	0	Cfb
1270	33597	Stratiotes aloides	L. 1753	10.208173	50.824931	HUMAN_OBSERVATION	0	Cfb
1271	33828	Stratiotes aloides	L. 1753	10.208174	48.724912	HUMAN_OBSERVATION	0	Cfb
1272	33750	Stratiotes aloides	L. 1753	10.208174	49.674918	HUMAN_OBSERVATION	0	Cfb
1273	5382	Stratiotes aloides	L. 1753	10.21	50.02	HUMAN_OBSERVATION	0	Cfb
1274	3688	Stratiotes aloides	L. 1753	10.219155	53.659176	HUMAN_OBSERVATION	0	Cfb
1275	5891	Stratiotes aloides	L. 1753	10.219325	53.705536	HUMAN_OBSERVATION	0	Cfb
1276	5965	Stratiotes aloides	L. 1753	10.23	48.37	HUMAN_OBSERVATION	0	Cfb
1277	5966	Stratiotes aloides	L. 1753	10.24	48.37	HUMAN_OBSERVATION	0	Cfb
1278	8728	Stratiotes aloides	L. 1753	10.24	49.69	HUMAN_OBSERVATION	0	Cfb
1279	23045	Stratiotes aloides	L. 1753	10.24	50.01	HUMAN_OBSERVATION	0	Cfb
1280	33272	Stratiotes aloides	L. 1753	10.249992	52.256157	HUMAN_OBSERVATION	0	Cfb
1281	23801	Stratiotes aloides	L. 1753	10.26	50.38	HUMAN_OBSERVATION	0	Cfb
1282	10028	Stratiotes aloides	L. 1753	10.268097	54.358955	HUMAN_OBSERVATION	0	Cfb
1283	12392	Stratiotes aloides	L. 1753	10.275908	52.563896	HUMAN_OBSERVATION	0	Cfb
1284	22775	Stratiotes aloides	L. 1753	10.28	50.06	HUMAN_OBSERVATION	0	Cfb
1285	11755	Stratiotes aloides	L. 1753	10.282395	53.40134	HUMAN_OBSERVATION	0	Cfb
1286	10026	Stratiotes aloides	L. 1753	10.284405	53.398273	HUMAN_OBSERVATION	0	Cfb
1287	7318	Stratiotes aloides	L. 1753	10.286976	53.50441	HUMAN_OBSERVATION	0	Cfb
1288	4776	Stratiotes aloides	L. 1753	10.287323	54.362156	HUMAN_OBSERVATION	0	Cfb
1289	18280	Stratiotes aloides	L. 1753	10.29	47.52	HUMAN_OBSERVATION	0	Cfb
1290	22776	Stratiotes aloides	L. 1753	10.29	47.71	HUMAN_OBSERVATION	0	Cfb
1291	23177	Stratiotes aloides	L. 1753	10.29	47.72	HUMAN_OBSERVATION	0	Cfb
1292	24757	Stratiotes aloides	L. 1753	10.29	50.02	HUMAN_OBSERVATION	0	Cfb
1293	22314	Stratiotes aloides	L. 1753	10.29	50.07	HUMAN_OBSERVATION	0	Cfb
1294	17284	Stratiotes aloides	L. 1753	10.29	50.37	HUMAN_OBSERVATION	0	Cfb
1295	7109	Stratiotes aloides	L. 1753	10.290392	53.373474	HUMAN_OBSERVATION	0	Cfb
1296	11272	Stratiotes aloides	L. 1753	10.290404	52.573563	HUMAN_OBSERVATION	0	Cfb
1297	32199	Stratiotes aloides	L. 1753	10.291498	54.27497	HUMAN_OBSERVATION	0	Cfb
1298	32102	Stratiotes aloides	L. 1753	10.291499	54.324966	HUMAN_OBSERVATION	0	Cfb
1299	32517	Stratiotes aloides	L. 1753	10.2915	53.52496	HUMAN_OBSERVATION	0	Cfb
1300	32143	Stratiotes aloides	L. 1753	10.2915	54.224966	HUMAN_OBSERVATION	0	Cfb
1301	32597	Stratiotes aloides	L. 1753	10.291502	53.424957	HUMAN_OBSERVATION	0	Cfb
1302	32570	Stratiotes aloides	L. 1753	10.291502	53.47496	HUMAN_OBSERVATION	0	Cfb
1303	32296	Stratiotes aloides	L. 1753	10.291502	53.874963	HUMAN_OBSERVATION	0	Cfb
1304	33516	Stratiotes aloides	L. 1753	10.291503	51.524944	HUMAN_OBSERVATION	0	Cfb
1305	32624	Stratiotes aloides	L. 1753	10.291503	53.374954	HUMAN_OBSERVATION	0	Cfb
1306	32323	Stratiotes aloides	L. 1753	10.291503	53.72496	HUMAN_OBSERVATION	0	Cfb
1307	32241	Stratiotes aloides	L. 1753	10.291503	53.97497	HUMAN_OBSERVATION	0	Cfb
1308	33067	Stratiotes aloides	L. 1753	10.291504	52.524957	HUMAN_OBSERVATION	0	Cfb
1309	32278	Stratiotes aloides	L. 1753	10.291504	54.174963	HUMAN_OBSERVATION	0	Cfb
1310	33011	Stratiotes aloides	L. 1753	10.291505	52.57495	HUMAN_OBSERVATION	0	Cfb
1311	32671	Stratiotes aloides	L. 1753	10.291505	53.324954	HUMAN_OBSERVATION	0	Cfb
1312	33710	Stratiotes aloides	L. 1753	10.291506	50.024922	HUMAN_OBSERVATION	0	Cfb
1313	33649	Stratiotes aloides	L. 1753	10.291506	50.374928	HUMAN_OBSERVATION	0	Cfb
1314	32248	Stratiotes aloides	L. 1753	10.291506	54.024966	HUMAN_OBSERVATION	0	Cfb
1315	33683	Stratiotes aloides	L. 1753	10.291508	50.074928	HUMAN_OBSERVATION	0	Cfb
1316	33831	Stratiotes aloides	L. 1753	10.291509	48.724915	HUMAN_OBSERVATION	0	Cfb
1317	33905	Stratiotes aloides	L. 1753	10.29151	47.524902	HUMAN_OBSERVATION	0	Cfb
1318	33849	Stratiotes aloides	L. 1753	10.29151	48.674912	HUMAN_OBSERVATION	0	Cfb
1319	33814	Stratiotes aloides	L. 1753	10.29151	48.824912	HUMAN_OBSERVATION	0	Cfb
1320	33663	Stratiotes aloides	L. 1753	10.29151	50.274925	HUMAN_OBSERVATION	0	Cfb
1321	33396	Stratiotes aloides	L. 1753	10.29151	51.724941	HUMAN_OBSERVATION	0	Cfb
1322	33902	Stratiotes aloides	L. 1753	10.291511	47.724906	HUMAN_OBSERVATION	0	Cfb
1323	33869	Stratiotes aloides	L. 1753	10.291511	48.174902	HUMAN_OBSERVATION	0	Cfb
1324	4152	Stratiotes aloides	L. 1753	10.295391	51.623932	HUMAN_OBSERVATION	0	Cfb
1325	14513	Stratiotes aloides	L. 1753	10.299854	53.386681	HUMAN_OBSERVATION	0	Cfb
1326	5885	Stratiotes aloides	L. 1753	10.306161	53.355087	HUMAN_OBSERVATION	0	Cfb
1327	19126	Stratiotes aloides	L. 1753	10.32	50.29	HUMAN_OBSERVATION	0	Cfb
1328	17696	Stratiotes aloides	L. 1753	10.33453	54.302502	HUMAN_OBSERVATION	0	Cfb
1329	3634	Stratiotes aloides	L. 1753	10.338351	54.088999	HUMAN_OBSERVATION	0	Cfb
1330	32013	Stratiotes aloides	L. 1753	10.37	49.12	HUMAN_OBSERVATION	0	Cfb
1331	32152	Stratiotes aloides	L. 1753	10.374835	54.324973	HUMAN_OBSERVATION	0	Cfb
1332	32295	Stratiotes aloides	L. 1753	10.374836	53.824966	HUMAN_OBSERVATION	0	Cfb
1333	32213	Stratiotes aloides	L. 1753	10.374836	54.424973	HUMAN_OBSERVATION	0	Cfb
1334	32269	Stratiotes aloides	L. 1753	10.37484	54.024966	HUMAN_OBSERVATION	0	Cfb
1335	32993	Stratiotes aloides	L. 1753	10.374842	52.52495	HUMAN_OBSERVATION	0	Cfb
1336	32870	Stratiotes aloides	L. 1753	10.374842	52.974957	HUMAN_OBSERVATION	0	Cfb
1337	32567	Stratiotes aloides	L. 1753	10.374842	53.424957	HUMAN_OBSERVATION	0	Cfb
1338	33838	Stratiotes aloides	L. 1753	10.374846	48.724912	HUMAN_OBSERVATION	0	Cfb
1339	33792	Stratiotes aloides	L. 1753	10.374846	49.124912	HUMAN_OBSERVATION	0	Cfb
1340	6549	Stratiotes aloides	L. 1753	10.401306	53.228542	HUMAN_OBSERVATION	0	Cfb
1341	32699	Stratiotes aloides	L. 1753	10.416654	53.256165	HUMAN_OBSERVATION	0	Cfb
1342	32680	Stratiotes aloides	L. 1753	10.416656	53.356155	HUMAN_OBSERVATION	0	Cfb
1343	9328	Stratiotes aloides	L. 1753	10.418301	52.912109	HUMAN_OBSERVATION	0	Cfb
1344	10035	Stratiotes aloides	L. 1753	10.4202	52.887871	HUMAN_OBSERVATION	0	Cfb
1345	14815	Stratiotes aloides	L. 1753	10.429544	52.900517	HUMAN_OBSERVATION	0	Cfb
1346	14251	Stratiotes aloides	L. 1753	10.437551	54.008224	HUMAN_OBSERVATION	0	Cfb
1347	32158	Stratiotes aloides	L. 1753	10.458171	54.324973	HUMAN_OBSERVATION	0	Cfb
1348	32803	Stratiotes aloides	L. 1753	10.458172	53.174957	HUMAN_OBSERVATION	0	Cfb
1349	33104	Stratiotes aloides	L. 1753	10.458173	52.47496	HUMAN_OBSERVATION	0	Cfb
1350	32147	Stratiotes aloides	L. 1753	10.458173	54.374976	HUMAN_OBSERVATION	0	Cfb
1351	33228	Stratiotes aloides	L. 1753	10.458174	52.374954	HUMAN_OBSERVATION	0	Cfb
1352	32177	Stratiotes aloides	L. 1753	10.458174	54.224966	HUMAN_OBSERVATION	0	Cfb
1353	32237	Stratiotes aloides	L. 1753	10.458176	54.124966	HUMAN_OBSERVATION	0	Cfb
1354	32380	Stratiotes aloides	L. 1753	10.458177	53.974963	HUMAN_OBSERVATION	0	Cfb
1355	33624	Stratiotes aloides	L. 1753	10.458178	50.624931	HUMAN_OBSERVATION	0	Cfb
1356	33735	Stratiotes aloides	L. 1753	10.458181	49.624928	HUMAN_OBSERVATION	0	Cfb
1357	33478	Stratiotes aloides	L. 1753	10.458181	51.724938	HUMAN_OBSERVATION	0	Cfb
1358	33686	Stratiotes aloides	L. 1753	10.458182	50.024925	HUMAN_OBSERVATION	0	Cfb
1359	21977	Stratiotes aloides	L. 1753	10.46	49.62	HUMAN_OBSERVATION	0	Cfb
1360	22357	Stratiotes aloides	L. 1753	10.49	49.65	HUMAN_OBSERVATION	0	Cfb
1361	16544	Stratiotes aloides	L. 1753	10.5	48.79	HUMAN_OBSERVATION	0	Cfb
1362	7312	Stratiotes aloides	L. 1753	10.505204	53.070721	HUMAN_OBSERVATION	0	Cfb
1363	21035	Stratiotes aloides	L. 1753	10.51	48.79	HUMAN_OBSERVATION	0	Cfb
1364	14019	Stratiotes aloides	L. 1753	10.512199	52.980068	HUMAN_OBSERVATION	0	Cfb
1365	6851	Stratiotes aloides	L. 1753	10.52546	52.070564	HUMAN_OBSERVATION	0	Cfb
1366	23050	Stratiotes aloides	L. 1753	10.53	50.01	HUMAN_OBSERVATION	0	Cfb
1367	23028	Stratiotes aloides	L. 1753	10.53	50.02	HUMAN_OBSERVATION	0	Cfb
1368	22682	Stratiotes aloides	L. 1753	10.53	50.05	HUMAN_OBSERVATION	0	Cfb
1369	23059	Stratiotes aloides	L. 1753	10.53	50.06	HUMAN_OBSERVATION	0	Cfb
1370	16594	Stratiotes aloides	L. 1753	10.54	48.77	HUMAN_OBSERVATION	0	Cfb
1371	21618	Stratiotes aloides	L. 1753	10.54	49.27	HUMAN_OBSERVATION	0	Cfb
1372	21820	Stratiotes aloides	L. 1753	10.54	50.02	HUMAN_OBSERVATION	0	Cfb
1373	32306	Stratiotes aloides	L. 1753	10.541509	54.024966	HUMAN_OBSERVATION	0	Cfb
1374	32159	Stratiotes aloides	L. 1753	10.541509	54.324973	HUMAN_OBSERVATION	0	Cfb
1375	32311	Stratiotes aloides	L. 1753	10.54151	53.87497	HUMAN_OBSERVATION	0	Cfb
1376	32256	Stratiotes aloides	L. 1753	10.54151	53.924973	HUMAN_OBSERVATION	0	Cfb
1377	32247	Stratiotes aloides	L. 1753	10.54151	53.97497	HUMAN_OBSERVATION	0	Cfb
1378	32174	Stratiotes aloides	L. 1753	10.54151	54.224966	HUMAN_OBSERVATION	0	Cfb
1379	32475	Stratiotes aloides	L. 1753	10.541511	53.524966	HUMAN_OBSERVATION	0	Cfb
1380	33563	Stratiotes aloides	L. 1753	10.541514	51.274934	HUMAN_OBSERVATION	0	Cfb
1381	32846	Stratiotes aloides	L. 1753	10.541514	53.07495	HUMAN_OBSERVATION	0	Cfb
1382	33791	Stratiotes aloides	L. 1753	10.541516	49.274918	HUMAN_OBSERVATION	0	Cfb
1383	33708	Stratiotes aloides	L. 1753	10.541516	50.024922	HUMAN_OBSERVATION	0	Cfb
1384	33693	Stratiotes aloides	L. 1753	10.541516	50.074928	HUMAN_OBSERVATION	0	Cfb
1385	33816	Stratiotes aloides	L. 1753	10.541518	48.774915	HUMAN_OBSERVATION	0	Cfb
1386	22619	Stratiotes aloides	L. 1753	10.55	49.29	HUMAN_OBSERVATION	0	Cfb
1387	480	Stratiotes aloides	L. 1753	10.553889	52.283889	HUMAN_OBSERVATION	0	Cfb
1388	9741	Stratiotes aloides	L. 1753	10.577825	52.276448	HUMAN_OBSERVATION	0	Cfb
1389	5417	Stratiotes aloides	L. 1753	10.578096	52.276531	HUMAN_OBSERVATION	0	Cfb
1390	12210	Stratiotes aloides	L. 1753	10.581164	52.273041	HUMAN_OBSERVATION	0	Cfb
1391	9050	Stratiotes aloides	L. 1753	10.581486	52.273881	HUMAN_OBSERVATION	0	Cfb
1392	33260	Stratiotes aloides	L. 1753	10.583322	52.156155	HUMAN_OBSERVATION	0	Cfb
1393	32705	Stratiotes aloides	L. 1753	10.583324	53.256161	HUMAN_OBSERVATION	0	Cfb
1394	11300	Stratiotes aloides	L. 1753	10.59801	52.274803	HUMAN_OBSERVATION	0	Cfb
1395	20254	Stratiotes aloides	L. 1753	10.6	49.99	HUMAN_OBSERVATION	0	Cfb
1396	484	Stratiotes aloides	L. 1753	10.6175	52.331944	HUMAN_OBSERVATION	0	Cfb
1397	21749	Stratiotes aloides	L. 1753	10.62	47.87	HUMAN_OBSERVATION	0	Cfb
1398	21978	Stratiotes aloides	L. 1753	10.62	49.62	HUMAN_OBSERVATION	0	Cfb
1399	32490	Stratiotes aloides	L. 1753	10.624842	53.574963	HUMAN_OBSERVATION	0	Cfb
1400	32687	Stratiotes aloides	L. 1753	10.624843	53.32497	HUMAN_OBSERVATION	0	Cfb
1401	33198	Stratiotes aloides	L. 1753	10.624845	52.324954	HUMAN_OBSERVATION	0	Cfb
1402	32645	Stratiotes aloides	L. 1753	10.624845	53.424966	HUMAN_OBSERVATION	0	Cfb
1403	32317	Stratiotes aloides	L. 1753	10.624845	53.924966	HUMAN_OBSERVATION	0	Cfb
1404	33385	Stratiotes aloides	L. 1753	10.624846	51.974944	HUMAN_OBSERVATION	0	Cfb
1405	33000	Stratiotes aloides	L. 1753	10.624846	52.724957	HUMAN_OBSERVATION	0	Cfb
1406	32685	Stratiotes aloides	L. 1753	10.624846	53.374966	HUMAN_OBSERVATION	0	Cfb
1407	32516	Stratiotes aloides	L. 1753	10.624846	53.524963	HUMAN_OBSERVATION	0	Cfb
1408	32265	Stratiotes aloides	L. 1753	10.624846	54.024973	HUMAN_OBSERVATION	0	Cfb
1409	32223	Stratiotes aloides	L. 1753	10.624846	54.17497	HUMAN_OBSERVATION	0	Cfb
1410	33059	Stratiotes aloides	L. 1753	10.624847	52.42495	HUMAN_OBSERVATION	0	Cfb
1411	32422	Stratiotes aloides	L. 1753	10.624847	53.67496	HUMAN_OBSERVATION	0	Cfb
1412	33715	Stratiotes aloides	L. 1753	10.62485	49.974925	HUMAN_OBSERVATION	0	Cfb
1413	33687	Stratiotes aloides	L. 1753	10.62485	50.024922	HUMAN_OBSERVATION	0	Cfb
1414	33623	Stratiotes aloides	L. 1753	10.62485	50.874938	HUMAN_OBSERVATION	0	Cfb
1415	33232	Stratiotes aloides	L. 1753	10.62485	52.27495	HUMAN_OBSERVATION	0	Cfb
1416	32477	Stratiotes aloides	L. 1753	10.62485	53.624963	HUMAN_OBSERVATION	0	Cfb
1417	33744	Stratiotes aloides	L. 1753	10.624852	49.624918	HUMAN_OBSERVATION	0	Cfb
1418	33892	Stratiotes aloides	L. 1753	10.624854	47.874906	HUMAN_OBSERVATION	0	Cfb
1419	33883	Stratiotes aloides	L. 1753	10.624857	48.024906	HUMAN_OBSERVATION	0	Cfb
1420	16336	Stratiotes aloides	L. 1753	10.639572	53.653896	HUMAN_OBSERVATION	0	Cfb
1421	21887	Stratiotes aloides	L. 1753	10.64	49.63	HUMAN_OBSERVATION	0	Cfb
1422	14250	Stratiotes aloides	L. 1753	10.666814	53.344475	HUMAN_OBSERVATION	0	Cfb
1423	9501	Stratiotes aloides	L. 1753	10.671844	53.011971	HUMAN_OBSERVATION	0	Cfb
1424	9497	Stratiotes aloides	L. 1753	10.678814	53.013767	HUMAN_OBSERVATION	0	Cfb
1425	11754	Stratiotes aloides	L. 1753	10.684736	53.357124	HUMAN_OBSERVATION	0	Cfb
1426	14066	Stratiotes aloides	L. 1753	10.68617	53.359482	HUMAN_OBSERVATION	0	Cfb
1427	9896	Stratiotes aloides	L. 1753	10.69	48.9	HUMAN_OBSERVATION	0	Cfb
1428	15663	Stratiotes aloides	L. 1753	10.690099	53.349663	HUMAN_OBSERVATION	0	Cfb
1429	9897	Stratiotes aloides	L. 1753	10.7	48.91	HUMAN_OBSERVATION	0	Cfb
1430	4794	Stratiotes aloides	L. 1753	10.700579	53.966453	HUMAN_OBSERVATION	0	Cfb
1431	32167	Stratiotes aloides	L. 1753	10.708178	54.27497	HUMAN_OBSERVATION	0	Cfb
1432	32192	Stratiotes aloides	L. 1753	10.708179	54.224973	HUMAN_OBSERVATION	0	Cfb
1433	33097	Stratiotes aloides	L. 1753	10.708181	52.424957	HUMAN_OBSERVATION	0	Cfb
1434	32417	Stratiotes aloides	L. 1753	10.708181	53.67496	HUMAN_OBSERVATION	0	Cfb
1435	32173	Stratiotes aloides	L. 1753	10.708181	54.07497	HUMAN_OBSERVATION	0	Cfb
1436	33077	Stratiotes aloides	L. 1753	10.708182	52.474957	HUMAN_OBSERVATION	0	Cfb
1437	32824	Stratiotes aloides	L. 1753	10.708182	53.124957	HUMAN_OBSERVATION	0	Cfb
1438	32694	Stratiotes aloides	L. 1753	10.708182	53.27496	HUMAN_OBSERVATION	0	Cfb
1439	32198	Stratiotes aloides	L. 1753	10.708182	53.974963	HUMAN_OBSERVATION	0	Cfb
1440	32228	Stratiotes aloides	L. 1753	10.708182	54.17497	HUMAN_OBSERVATION	0	Cfb
1441	33598	Stratiotes aloides	L. 1753	10.708183	50.974938	HUMAN_OBSERVATION	0	Cfb
1442	32635	Stratiotes aloides	L. 1753	10.708183	53.324963	HUMAN_OBSERVATION	0	Cfb
1443	32385	Stratiotes aloides	L. 1753	10.708183	53.824966	HUMAN_OBSERVATION	0	Cfb
1444	33415	Stratiotes aloides	L. 1753	10.708184	51.82495	HUMAN_OBSERVATION	0	Cfb
1445	33253	Stratiotes aloides	L. 1753	10.708184	52.12495	HUMAN_OBSERVATION	0	Cfb
1446	32378	Stratiotes aloides	L. 1753	10.708184	53.924966	HUMAN_OBSERVATION	0	Cfb
1447	33692	Stratiotes aloides	L. 1753	10.708186	49.924928	HUMAN_OBSERVATION	0	Cfb
1448	33698	Stratiotes aloides	L. 1753	10.708186	49.974925	HUMAN_OBSERVATION	0	Cfb
1449	32391	Stratiotes aloides	L. 1753	10.708186	53.774963	HUMAN_OBSERVATION	0	Cfb
1450	32701	Stratiotes aloides	L. 1753	10.708187	53.224957	HUMAN_OBSERVATION	0	Cfb
1451	33640	Stratiotes aloides	L. 1753	10.708189	50.574934	HUMAN_OBSERVATION	0	Cfb
1452	33904	Stratiotes aloides	L. 1753	10.708194	47.574902	HUMAN_OBSERVATION	0	Cfb
1453	5016	Stratiotes aloides	L. 1753	10.708623	53.924206	HUMAN_OBSERVATION	0	Cfb
1454	21129	Stratiotes aloides	L. 1753	10.71	47.57	HUMAN_OBSERVATION	0	Cfb
1455	14255	Stratiotes aloides	L. 1753	10.729179	53.850956	HUMAN_OBSERVATION	0	Cfb
1456	32966	Stratiotes aloides	L. 1753	10.749987	52.856159	HUMAN_OBSERVATION	0	Cfb
1457	16196	Stratiotes aloides	L. 1753	10.754156	53.332359	HUMAN_OBSERVATION	0	Cfb
1458	8020	Stratiotes aloides	L. 1753	10.754832	53.326893	HUMAN_OBSERVATION	0	Cfb
1459	15181	Stratiotes aloides	L. 1753	10.755143	53.327194	HUMAN_OBSERVATION	0	Cfb
1460	10023	Stratiotes aloides	L. 1753	10.755566	53.326923	HUMAN_OBSERVATION	0	Cfb
1461	8990	Stratiotes aloides	L. 1753	10.755687	53.326897	HUMAN_OBSERVATION	0	Cfb
1462	7547	Stratiotes aloides	L. 1753	10.776386	53.91526	HUMAN_OBSERVATION	0	Cfb
1463	17183	Stratiotes aloides	L. 1753	10.79	48.32	HUMAN_OBSERVATION	0	Cfb
1464	32530	Stratiotes aloides	L. 1753	10.791515	53.574966	HUMAN_OBSERVATION	0	Cfb
1465	32375	Stratiotes aloides	L. 1753	10.791515	53.67496	HUMAN_OBSERVATION	0	Cfb
1466	32683	Stratiotes aloides	L. 1753	10.791516	53.324963	HUMAN_OBSERVATION	0	Cfb
1467	32451	Stratiotes aloides	L. 1753	10.791516	53.77497	HUMAN_OBSERVATION	0	Cfb
1468	32274	Stratiotes aloides	L. 1753	10.791516	53.97497	HUMAN_OBSERVATION	0	Cfb
1469	33141	Stratiotes aloides	L. 1753	10.791518	52.424957	HUMAN_OBSERVATION	0	Cfb
1470	33153	Stratiotes aloides	L. 1753	10.791518	52.474954	HUMAN_OBSERVATION	0	Cfb
1471	32732	Stratiotes aloides	L. 1753	10.791518	53.22496	HUMAN_OBSERVATION	0	Cfb
1472	32298	Stratiotes aloides	L. 1753	10.791518	53.924966	HUMAN_OBSERVATION	0	Cfb
1473	32353	Stratiotes aloides	L. 1753	10.791519	53.82496	HUMAN_OBSERVATION	0	Cfb
1474	32314	Stratiotes aloides	L. 1753	10.791519	53.87497	HUMAN_OBSERVATION	0	Cfb
1475	32812	Stratiotes aloides	L. 1753	10.79152	53.274963	HUMAN_OBSERVATION	0	Cfb
1476	32222	Stratiotes aloides	L. 1753	10.79152	54.174976	HUMAN_OBSERVATION	0	Cfb
1477	33180	Stratiotes aloides	L. 1753	10.791521	52.324954	HUMAN_OBSERVATION	0	Cfb
1478	33717	Stratiotes aloides	L. 1753	10.791523	49.924931	HUMAN_OBSERVATION	0	Cfb
1479	4364	Stratiotes aloides	L. 1753	10.795689	50.102226	HUMAN_OBSERVATION	0	Cfb
1480	11765	Stratiotes aloides	L. 1753	10.803787	53.275791	HUMAN_OBSERVATION	0	Cfb
1481	8644	Stratiotes aloides	L. 1753	10.824961	53.343243	HUMAN_OBSERVATION	0	Cfb
1482	10316	Stratiotes aloides	L. 1753	10.827223	53.989025	HUMAN_OBSERVATION	0	Cfb
1483	1570	Stratiotes aloides	L. 1753	10.839271	52.447036	HUMAN_OBSERVATION	0	Cfb
1484	23869	Stratiotes aloides	L. 1753	10.84	49.92	HUMAN_OBSERVATION	0	Cfb
1485	7898	Stratiotes aloides	L. 1753	10.85	48.31	HUMAN_OBSERVATION	0	Cfb
1486	1566	Stratiotes aloides	L. 1753	10.853773	52.437692	HUMAN_OBSERVATION	0	Cfb
1487	15658	Stratiotes aloides	L. 1753	10.868493	53.326874	HUMAN_OBSERVATION	0	Cfb
1488	6820	Stratiotes aloides	L. 1753	10.87	48.32	HUMAN_OBSERVATION	0	Cfb
1489	21962	Stratiotes aloides	L. 1753	10.87	48.87	HUMAN_OBSERVATION	0	Cfb
1490	8175	Stratiotes aloides	L. 1753	10.87	48.97	HUMAN_OBSERVATION	0	Cfb
1491	20443	Stratiotes aloides	L. 1753	10.87	49.92	HUMAN_OBSERVATION	0	Cfb
1492	20850	Stratiotes aloides	L. 1753	10.87	49.97	HUMAN_OBSERVATION	0	Cfb
1493	32335	Stratiotes aloides	L. 1753	10.874851	53.724966	HUMAN_OBSERVATION	0	Cfb
1494	32344	Stratiotes aloides	L. 1753	10.874852	53.824966	HUMAN_OBSERVATION	0	Cfb
1495	33090	Stratiotes aloides	L. 1753	10.874853	52.424954	HUMAN_OBSERVATION	0	Cfb
1496	32134	Stratiotes aloides	L. 1753	10.874854	54.324979	HUMAN_OBSERVATION	0	Cfb
1497	32769	Stratiotes aloides	L. 1753	10.874855	53.274966	HUMAN_OBSERVATION	0	Cfb
1498	32608	Stratiotes aloides	L. 1753	10.874855	53.324966	HUMAN_OBSERVATION	0	Cfb
1499	32182	Stratiotes aloides	L. 1753	10.874855	54.274976	HUMAN_OBSERVATION	0	Cfb
1500	33722	Stratiotes aloides	L. 1753	10.874858	49.974931	HUMAN_OBSERVATION	0	Cfb
1501	33334	Stratiotes aloides	L. 1753	10.87486	51.974957	HUMAN_OBSERVATION	0	Cfb
1502	33807	Stratiotes aloides	L. 1753	10.874861	48.974918	HUMAN_OBSERVATION	0	Cfb
1503	33719	Stratiotes aloides	L. 1753	10.874861	49.874928	HUMAN_OBSERVATION	0	Cfb
1504	33705	Stratiotes aloides	L. 1753	10.874861	49.924922	HUMAN_OBSERVATION	0	Cfb
1505	10040	Stratiotes aloides	L. 1753	10.879039	53.267937	HUMAN_OBSERVATION	0	Cfb
1506	15359	Stratiotes aloides	L. 1753	10.88	49.13	HUMAN_OBSERVATION	0	Cfb
1507	21034	Stratiotes aloides	L. 1753	10.9	49.96	HUMAN_OBSERVATION	0	Cfb
1508	21033	Stratiotes aloides	L. 1753	10.9	49.97	HUMAN_OBSERVATION	0	Cfb
1509	21308	Stratiotes aloides	L. 1753	10.9	49.98	HUMAN_OBSERVATION	0	Cfb
1510	11766	Stratiotes aloides	L. 1753	10.904703	53.310623	HUMAN_OBSERVATION	0	Cfb
1511	22603	Stratiotes aloides	L. 1753	10.9154	53.2485	HUMAN_OBSERVATION	0	Cfb
1512	19194	Stratiotes aloides	L. 1753	10.9154	53.3485	HUMAN_OBSERVATION	0	Cfb
1513	22398	Stratiotes aloides	L. 1753	10.9154	53.7485	HUMAN_OBSERVATION	0	Cfb
1514	22396	Stratiotes aloides	L. 1753	10.9154	53.8485	HUMAN_OBSERVATION	0	Cfb
1515	32996	Stratiotes aloides	L. 1753	10.916657	52.556156	HUMAN_OBSERVATION	0	Cfb
1516	32898	Stratiotes aloides	L. 1753	10.916657	52.856155	HUMAN_OBSERVATION	0	Cfb
1517	32807	Stratiotes aloides	L. 1753	10.916659	53.156162	HUMAN_OBSERVATION	0	Cfb
1518	10307	Stratiotes aloides	L. 1753	10.918307	53.233833	HUMAN_OBSERVATION	0	Cfb
1519	15015	Stratiotes aloides	L. 1753	10.918393	53.233772	HUMAN_OBSERVATION	0	Cfb
1520	10042	Stratiotes aloides	L. 1753	10.921583	53.282425	HUMAN_OBSERVATION	0	Cfb
1521	11749	Stratiotes aloides	L. 1753	10.928864	53.280613	HUMAN_OBSERVATION	0	Cfb
1522	20781	Stratiotes aloides	L. 1753	10.93	48.88	HUMAN_OBSERVATION	0	Cfb
1523	20780	Stratiotes aloides	L. 1753	10.94	48.89	HUMAN_OBSERVATION	0	Cfb
1524	32217	Stratiotes aloides	L. 1753	10.958186	54.274976	HUMAN_OBSERVATION	0	Cfb
1525	32708	Stratiotes aloides	L. 1753	10.958188	53.224963	HUMAN_OBSERVATION	0	Cfb
1526	32156	Stratiotes aloides	L. 1753	10.958189	54.324979	HUMAN_OBSERVATION	0	Cfb
1527	33610	Stratiotes aloides	L. 1753	10.95819	50.824944	HUMAN_OBSERVATION	0	Cfb
1528	33191	Stratiotes aloides	L. 1753	10.95819	52.274957	HUMAN_OBSERVATION	0	Cfb
1529	32681	Stratiotes aloides	L. 1753	10.95819	53.274966	HUMAN_OBSERVATION	0	Cfb
1530	32368	Stratiotes aloides	L. 1753	10.958192	53.724966	HUMAN_OBSERVATION	0	Cfb
1531	33364	Stratiotes aloides	L. 1753	10.958193	52.07496	HUMAN_OBSERVATION	0	Cfb
1532	33748	Stratiotes aloides	L. 1753	10.958194	49.574931	HUMAN_OBSERVATION	0	Cfb
1533	33747	Stratiotes aloides	L. 1753	10.958194	49.624931	HUMAN_OBSERVATION	0	Cfb
1534	32867	Stratiotes aloides	L. 1753	10.958194	52.92496	HUMAN_OBSERVATION	0	Cfb
1535	33720	Stratiotes aloides	L. 1753	10.958196	49.824925	HUMAN_OBSERVATION	0	Cfb
1536	33829	Stratiotes aloides	L. 1753	10.958197	48.874918	HUMAN_OBSERVATION	0	Cfb
1537	33738	Stratiotes aloides	L. 1753	10.958197	49.874925	HUMAN_OBSERVATION	0	Cfb
1538	33800	Stratiotes aloides	L. 1753	10.958198	48.974922	HUMAN_OBSERVATION	0	Cfb
1539	33711	Stratiotes aloides	L. 1753	10.958198	49.924928	HUMAN_OBSERVATION	0	Cfb
1540	21965	Stratiotes aloides	L. 1753	10.96	48.92	HUMAN_OBSERVATION	0	Cfb
1541	27439	Stratiotes aloides	L. 1753	10.96	48.97	HUMAN_OBSERVATION	0	Cfb
1542	13497	Stratiotes aloides	L. 1753	10.96	49.57	HUMAN_OBSERVATION	0	Cfb
1543	13496	Stratiotes aloides	L. 1753	10.96	49.62	HUMAN_OBSERVATION	0	Cfb
1544	17908	Stratiotes aloides	L. 1753	10.96	49.72	HUMAN_OBSERVATION	0	Cfb
1545	19747	Stratiotes aloides	L. 1753	10.96	49.87	HUMAN_OBSERVATION	0	Cfb
1546	20444	Stratiotes aloides	L. 1753	10.96	49.92	HUMAN_OBSERVATION	0	Cfb
1547	2109	Stratiotes aloides	L. 1753	10.983108	51.860748	HUMAN_OBSERVATION	0	Cfb
1548	10036	Stratiotes aloides	L. 1753	10.989132	53.224346	HUMAN_OBSERVATION	0	Cfb
1549	14533	Stratiotes aloides	L. 1753	10.99	49.6	HUMAN_OBSERVATION	0	Cfb
1550	12208	Stratiotes aloides	L. 1753	11.002685	50.966663	HUMAN_OBSERVATION	0	Cfb
1551	21944	Stratiotes aloides	L. 1753	11.02	49.73	HUMAN_OBSERVATION	0	Cfb
1552	15329	Stratiotes aloides	L. 1753	11.03	48.94	HUMAN_OBSERVATION	0	Cfb
1553	9552	Stratiotes aloides	L. 1753	11.04	48.43	HUMAN_OBSERVATION	0	Cfb
1554	14683	Stratiotes aloides	L. 1753	11.04	48.72	HUMAN_OBSERVATION	0	Cfb
1555	15238	Stratiotes aloides	L. 1753	11.04	48.92	HUMAN_OBSERVATION	0	Cfb
1556	16622	Stratiotes aloides	L. 1753	11.04	49.32	HUMAN_OBSERVATION	0	Cfb
1557	23060	Stratiotes aloides	L. 1753	11.04	49.37	HUMAN_OBSERVATION	0	Cfb
1558	8100	Stratiotes aloides	L. 1753	11.04	49.57	HUMAN_OBSERVATION	0	Cfb
1559	20813	Stratiotes aloides	L. 1753	11.04	49.72	HUMAN_OBSERVATION	0	Cfb
1560	32724	Stratiotes aloides	L. 1753	11.041525	53.224963	HUMAN_OBSERVATION	0	Cfb
1561	32377	Stratiotes aloides	L. 1753	11.041525	53.77497	HUMAN_OBSERVATION	0	Cfb
1562	33189	Stratiotes aloides	L. 1753	11.041526	52.374957	HUMAN_OBSERVATION	0	Cfb
1563	32739	Stratiotes aloides	L. 1753	11.041528	53.174957	HUMAN_OBSERVATION	0	Cfb
1564	33760	Stratiotes aloides	L. 1753	11.041529	49.474925	HUMAN_OBSERVATION	0	Cfb
1565	33627	Stratiotes aloides	L. 1753	11.041529	50.674941	HUMAN_OBSERVATION	0	Cfb
1566	33152	Stratiotes aloides	L. 1753	11.04153	52.324963	HUMAN_OBSERVATION	0	Cfb
1567	33781	Stratiotes aloides	L. 1753	11.041531	49.374918	HUMAN_OBSERVATION	0	Cfb
1568	33740	Stratiotes aloides	L. 1753	11.041531	49.624931	HUMAN_OBSERVATION	0	Cfb
1569	33729	Stratiotes aloides	L. 1753	11.041531	49.724934	HUMAN_OBSERVATION	0	Cfb
1570	33815	Stratiotes aloides	L. 1753	11.041533	48.924915	HUMAN_OBSERVATION	0	Cfb
1571	33825	Stratiotes aloides	L. 1753	11.041534	48.724918	HUMAN_OBSERVATION	0	Cfb
1572	3302	Stratiotes aloides	L. 1753	11.049239	49.588281	HUMAN_OBSERVATION	0	Cfb
1573	9553	Stratiotes aloides	L. 1753	11.05	48.43	HUMAN_OBSERVATION	0	Cfb
1574	18444	Stratiotes aloides	L. 1753	11.05	48.72	HUMAN_OBSERVATION	0	Cfb
1575	14840	Stratiotes aloides	L. 1753	11.06	48.71	HUMAN_OBSERVATION	0	Cfb
1576	10317	Stratiotes aloides	L. 1753	11.066006	47.891744	HUMAN_OBSERVATION	0	Cfb
1577	5897	Stratiotes aloides	L. 1753	11.07306	53.156189	HUMAN_OBSERVATION	0	Cfb
1578	9657	Stratiotes aloides	L. 1753	11.08	50.16	HUMAN_OBSERVATION	0	Cfb
1579	23864	Stratiotes aloides	L. 1753	11082	53.1485	HUMAN_OBSERVATION	0	Cfb
1580	22400	Stratiotes aloides	L. 1753	11082	53.7485	HUMAN_OBSERVATION	0	Cfb
1581	32886	Stratiotes aloides	L. 1753	11.083325	53.056156	HUMAN_OBSERVATION	0	Cfb
1582	7128	Stratiotes aloides	L. 1753	11.09	48.48	HUMAN_OBSERVATION	0	Cfb
1583	17773	Stratiotes aloides	L. 1753	11.1	48.13	HUMAN_OBSERVATION	0	Cfb
1584	8384	Stratiotes aloides	L. 1753	11.100454	53.122295	HUMAN_OBSERVATION	0	Cfb
1585	11268	Stratiotes aloides	L. 1753	11.102032	53.011555	HUMAN_OBSERVATION	0	Cfb
1586	21823	Stratiotes aloides	L. 1753	11.114044	53.129162	HUMAN_OBSERVATION	0	Cfb
1587	20814	Stratiotes aloides	L. 1753	11.12	47.92	HUMAN_OBSERVATION	0	Cfb
1588	19235	Stratiotes aloides	L. 1753	11.12	48.02	HUMAN_OBSERVATION	0	Cfb
1589	18505	Stratiotes aloides	L. 1753	11.12	48.07	HUMAN_OBSERVATION	0	Cfb
1590	21968	Stratiotes aloides	L. 1753	11.12	48.82	HUMAN_OBSERVATION	0	Cfb
1591	21966	Stratiotes aloides	L. 1753	11.12	48.87	HUMAN_OBSERVATION	0	Cfb
1592	17638	Stratiotes aloides	L. 1753	11.12	49.37	HUMAN_OBSERVATION	0	Cfb
1593	21747	Stratiotes aloides	L. 1753	11.12	49.47	HUMAN_OBSERVATION	0	Cfb
1594	19751	Stratiotes aloides	L. 1753	11.12	49.52	HUMAN_OBSERVATION	0	Cfb
1595	22752	Stratiotes aloides	L. 1753	11.12	49.53	HUMAN_OBSERVATION	0	Cfb
1596	16623	Stratiotes aloides	L. 1753	11.12	49.57	HUMAN_OBSERVATION	0	Cfb
1597	17872	Stratiotes aloides	L. 1753	11.12	50.12	HUMAN_OBSERVATION	0	Cfb
1598	33440	Stratiotes aloides	L. 1753	11.12486	51.77495	HUMAN_OBSERVATION	0	Cfb
1599	32777	Stratiotes aloides	L. 1753	11.12486	53.174966	HUMAN_OBSERVATION	0	Cfb
1600	32800	Stratiotes aloides	L. 1753	11.124861	53.124957	HUMAN_OBSERVATION	0	Cfb
1601	32883	Stratiotes aloides	L. 1753	11.124862	52.97496	HUMAN_OBSERVATION	0	Cfb
1602	33749	Stratiotes aloides	L. 1753	11.124864	49.474925	HUMAN_OBSERVATION	0	Cfb
1603	33678	Stratiotes aloides	L. 1753	11.124866	50.124934	HUMAN_OBSERVATION	0	Cfb
1604	33875	Stratiotes aloides	L. 1753	11.124869	48.074912	HUMAN_OBSERVATION	0	Cfb
1605	33756	Stratiotes aloides	L. 1753	11.12487	49.524934	HUMAN_OBSERVATION	0	Cfb
1606	33898	Stratiotes aloides	L. 1753	11.124871	47.924915	HUMAN_OBSERVATION	0	Cfb
1607	33873	Stratiotes aloides	L. 1753	11.124875	48.124912	HUMAN_OBSERVATION	0	Cfb
1608	16614	Stratiotes aloides	L. 1753	11.13	49.36	HUMAN_OBSERVATION	0	Cfb
1609	22938	Stratiotes aloides	L. 1753	11.13	49.54	HUMAN_OBSERVATION	0	Cfb
1610	18281	Stratiotes aloides	L. 1753	11.14	48.11	HUMAN_OBSERVATION	0	Cfb
1611	15972	Stratiotes aloides	L. 1753	11.140137	53.176926	HUMAN_OBSERVATION	0	Cfb
1612	15666	Stratiotes aloides	L. 1753	11.140652	53.17667	HUMAN_OBSERVATION	0	Cfb
1613	13103	Stratiotes aloides	L. 1753	11.141167	53.176823	HUMAN_OBSERVATION	0	Cfb
1614	11986	Stratiotes aloides	L. 1753	11.141174	53.176865	HUMAN_OBSERVATION	0	Cfb
1615	14633	Stratiotes aloides	L. 1753	11.141531	53.176907	HUMAN_OBSERVATION	0	Cfb
1616	15487	Stratiotes aloides	L. 1753	11.141563	53.176804	HUMAN_OBSERVATION	0	Cfb
1617	13726	Stratiotes aloides	L. 1753	11.141682	53.17688	HUMAN_OBSERVATION	0	Cfb
1618	7322	Stratiotes aloides	L. 1753	11.141933	53.176975	HUMAN_OBSERVATION	0	Cfb
1619	22576	Stratiotes aloides	L. 1753	11.15	49.52	HUMAN_OBSERVATION	0	Cfb
1620	17890	Stratiotes aloides	L. 1753	11.15	50.13	HUMAN_OBSERVATION	0	Cfb
1621	16201	Stratiotes aloides	L. 1753	11.153526	53.171009	HUMAN_OBSERVATION	0	Cfb
1622	5002	Stratiotes aloides	L. 1753	11.16097	47.682109	HUMAN_OBSERVATION	0	Cfb
1623	22721	Stratiotes aloides	L. 1753	11.17	49.52	HUMAN_OBSERVATION	0	Cfb
1624	22387	Stratiotes aloides	L. 1753	11.18	49.52	HUMAN_OBSERVATION	0	Cfb
1625	2038	Stratiotes aloides	L. 1753	11.180104	49.403595	HUMAN_OBSERVATION	0	Cfb
1626	20823	Stratiotes aloides	L. 1753	11.19	49.4	HUMAN_OBSERVATION	0	Cfb
1627	21162	Stratiotes aloides	L. 1753	11.19	49.49	HUMAN_OBSERVATION	0	Cfb
1628	4506	Stratiotes aloides	L. 1753	11.207024	50.252962	HUMAN_OBSERVATION	0	Cfb
1629	32346	Stratiotes aloides	L. 1753	11.208193	53.874982	HUMAN_OBSERVATION	0	Cfb
1630	32458	Stratiotes aloides	L. 1753	11.208194	53.574979	HUMAN_OBSERVATION	0	Cfb
1631	32783	Stratiotes aloides	L. 1753	11.208197	53.124966	HUMAN_OBSERVATION	0	Cfb
1632	32492	Stratiotes aloides	L. 1753	11.208197	53.624973	HUMAN_OBSERVATION	0	Cfb
1633	32430	Stratiotes aloides	L. 1753	11.208198	53.674976	HUMAN_OBSERVATION	0	Cfb
1634	33330	Stratiotes aloides	L. 1753	11.208202	52.02495	HUMAN_OBSERVATION	0	Cfb
1635	33765	Stratiotes aloides	L. 1753	11.208203	49.474931	HUMAN_OBSERVATION	0	Cfb
1636	33753	Stratiotes aloides	L. 1753	11.208203	49.524928	HUMAN_OBSERVATION	0	Cfb
1637	33881	Stratiotes aloides	L. 1753	11.208205	48.124918	HUMAN_OBSERVATION	0	Cfb
1638	33847	Stratiotes aloides	L. 1753	11.208205	48.624925	HUMAN_OBSERVATION	0	Cfb
1639	33884	Stratiotes aloides	L. 1753	11.208206	48.024918	HUMAN_OBSERVATION	0	Cfb
1640	33876	Stratiotes aloides	L. 1753	11.208207	48.174912	HUMAN_OBSERVATION	0	Cfb
1641	33906	Stratiotes aloides	L. 1753	11.208208	47.674912	HUMAN_OBSERVATION	0	Cfb
1642	33896	Stratiotes aloides	L. 1753	11.208208	48.074912	HUMAN_OBSERVATION	0	Cfb
1643	33761	Stratiotes aloides	L. 1753	11.208208	49.374931	HUMAN_OBSERVATION	0	Cfb
1644	33894	Stratiotes aloides	L. 1753	11.208209	47.974915	HUMAN_OBSERVATION	0	Cfb
1645	18339	Stratiotes aloides	L. 1753	11.21	47.96	HUMAN_OBSERVATION	0	Cfb
1646	18647	Stratiotes aloides	L. 1753	11.21	48.02	HUMAN_OBSERVATION	0	Cfb
1647	22608	Stratiotes aloides	L. 1753	11.21	48.07	HUMAN_OBSERVATION	0	Cfb
1648	20634	Stratiotes aloides	L. 1753	11.21	48.12	HUMAN_OBSERVATION	0	Cfb
1649	16447	Stratiotes aloides	L. 1753	11.21	48.2	HUMAN_OBSERVATION	0	Cfb
1650	19069	Stratiotes aloides	L. 1753	11.21	48.52	HUMAN_OBSERVATION	0	Cfb
1651	15995	Stratiotes aloides	L. 1753	11.21	48.55	HUMAN_OBSERVATION	0	Cfb
1652	21972	Stratiotes aloides	L. 1753	11.21	48.77	HUMAN_OBSERVATION	0	Cfb
1653	21960	Stratiotes aloides	L. 1753	11.21	48.82	HUMAN_OBSERVATION	0	Cfb
1654	21963	Stratiotes aloides	L. 1753	11.21	49.07	HUMAN_OBSERVATION	0	Cfb
1655	19055	Stratiotes aloides	L. 1753	11.21	49.47	HUMAN_OBSERVATION	0	Cfb
1656	20445	Stratiotes aloides	L. 1753	11.21	49.52	HUMAN_OBSERVATION	0	Cfb
1657	13530	Stratiotes aloides	L. 1753	11.22	48.11	HUMAN_OBSERVATION	0	Cfb
1658	15660	Stratiotes aloides	L. 1753	11225	49.513889	HUMAN_OBSERVATION	0	Cfb
1659	19131	Stratiotes aloides	L. 1753	11.23	47.69	HUMAN_OBSERVATION	0	Cfb
1660	12269	Stratiotes aloides	L. 1753	11.23	48.11	HUMAN_OBSERVATION	0	Cfb
1661	11311	Stratiotes aloides	L. 1753	11.23	48.12	HUMAN_OBSERVATION	0	Cfb
1662	31632	Stratiotes aloides	L. 1753	11.2487	53.2485	HUMAN_OBSERVATION	0	Cfb
1663	23169	Stratiotes aloides	L. 1753	11.2487	53.5485	HUMAN_OBSERVATION	0	Cfb
1664	23858	Stratiotes aloides	L. 1753	11.2487	53.6485	HUMAN_OBSERVATION	0	Cfb
1665	26424	Stratiotes aloides	L. 1753	11.2487	53.8485	HUMAN_OBSERVATION	0	Cfb
1666	32861	Stratiotes aloides	L. 1753	11.249992	53.056156	HUMAN_OBSERVATION	0	Cfb
1667	16056	Stratiotes aloides	L. 1753	11.27	48.72	HUMAN_OBSERVATION	0	Cfb
1668	17913	Stratiotes aloides	L. 1753	11.27	49.32	HUMAN_OBSERVATION	0	Cfb
1669	20661	Stratiotes aloides	L. 1753	11.28	48.79	HUMAN_OBSERVATION	0	Cfb
1670	21976	Stratiotes aloides	L. 1753	11.29	48.47	HUMAN_OBSERVATION	0	Cfb
1671	19067	Stratiotes aloides	L. 1753	11.29	48.62	HUMAN_OBSERVATION	0	Cfb
1672	19068	Stratiotes aloides	L. 1753	11.29	48.67	HUMAN_OBSERVATION	0	Cfb
1673	15901	Stratiotes aloides	L. 1753	11.29	48.72	HUMAN_OBSERVATION	0	Cfb
1674	21969	Stratiotes aloides	L. 1753	11.29	48.77	HUMAN_OBSERVATION	0	Cfb
1675	17895	Stratiotes aloides	L. 1753	11.29	49.32	HUMAN_OBSERVATION	0	Cfb
1676	19501	Stratiotes aloides	L. 1753	11.29	49.37	HUMAN_OBSERVATION	0	Cfb
1677	19259	Stratiotes aloides	L. 1753	11.29	50.32	HUMAN_OBSERVATION	0	Cfb
1678	8983	Stratiotes aloides	L. 1753	11.290302	49.273949	HUMAN_OBSERVATION	0	Cfb
1679	32408	Stratiotes aloides	L. 1753	11.29153	53.874982	HUMAN_OBSERVATION	0	Cfb
1680	33353	Stratiotes aloides	L. 1753	11.291534	51.974954	HUMAN_OBSERVATION	0	Cfb
1681	32522	Stratiotes aloides	L. 1753	11.291535	53.674973	HUMAN_OBSERVATION	0	Cfb
1682	33318	Stratiotes aloides	L. 1753	11.291536	52.024957	HUMAN_OBSERVATION	0	Cfb
1683	32779	Stratiotes aloides	L. 1753	11.291536	53.224966	HUMAN_OBSERVATION	0	Cfb
1684	33587	Stratiotes aloides	L. 1753	11.29154	51.024944	HUMAN_OBSERVATION	0	Cfb
1685	33835	Stratiotes aloides	L. 1753	11.291544	48.724925	HUMAN_OBSERVATION	0	Cfb
1686	33768	Stratiotes aloides	L. 1753	11.291544	49.324928	HUMAN_OBSERVATION	0	Cfb
1687	33758	Stratiotes aloides	L. 1753	11.291544	49.374931	HUMAN_OBSERVATION	0	Cfb
1688	14816	Stratiotes aloides	L. 1753	11.296778	53.074486	HUMAN_OBSERVATION	0	Cfb
1689	9815	Stratiotes aloides	L. 1753	11.359692	48.845402	HUMAN_OBSERVATION	0	Cfb
1690	20440	Stratiotes aloides	L. 1753	11.36	48.72	HUMAN_OBSERVATION	0	Cfb
1691	21950	Stratiotes aloides	L. 1753	11.37	48.42	HUMAN_OBSERVATION	0	Cfb
1692	21975	Stratiotes aloides	L. 1753	11.37	48.72	HUMAN_OBSERVATION	0	Cfb
1693	21973	Stratiotes aloides	L. 1753	11.37	48.77	HUMAN_OBSERVATION	0	Cfb
1694	21953	Stratiotes aloides	L. 1753	11.37	48.82	HUMAN_OBSERVATION	0	Cfb
1695	19239	Stratiotes aloides	L. 1753	11.37	48.92	HUMAN_OBSERVATION	0	Cfb
1696	21957	Stratiotes aloides	L. 1753	11.37	49.02	HUMAN_OBSERVATION	0	Cfb
1697	32011	Stratiotes aloides	L. 1753	11.37	49.27	HUMAN_OBSERVATION	0	Cfb
1698	20849	Stratiotes aloides	L. 1753	11.37	49.37	HUMAN_OBSERVATION	0	Cfb
1699	32370	Stratiotes aloides	L. 1753	11.374866	53.824973	HUMAN_OBSERVATION	0	Cfb
1700	32376	Stratiotes aloides	L. 1753	11.374866	53.924973	HUMAN_OBSERVATION	0	Cfb
1701	32678	Stratiotes aloides	L. 1753	11.374867	53.224973	HUMAN_OBSERVATION	0	Cfb
1702	32743	Stratiotes aloides	L. 1753	11.374869	53.174976	HUMAN_OBSERVATION	0	Cfb
1703	33247	Stratiotes aloides	L. 1753	11.37487	52.274963	HUMAN_OBSERVATION	0	Cfb
1704	33203	Stratiotes aloides	L. 1753	11.37487	52.32496	HUMAN_OBSERVATION	0	Cfb
1705	32979	Stratiotes aloides	L. 1753	11.37487	52.67496	HUMAN_OBSERVATION	0	Cfb
1706	32874	Stratiotes aloides	L. 1753	11.37487	52.974973	HUMAN_OBSERVATION	0	Cfb
1707	32674	Stratiotes aloides	L. 1753	11.37487	53.374966	HUMAN_OBSERVATION	0	Cfb
1708	32436	Stratiotes aloides	L. 1753	11.37487	53.624966	HUMAN_OBSERVATION	0	Cfb
1709	33596	Stratiotes aloides	L. 1753	11.374874	50.92495	HUMAN_OBSERVATION	0	Cfb
1710	33267	Stratiotes aloides	L. 1753	11.374874	52.07496	HUMAN_OBSERVATION	0	Cfb
1711	33766	Stratiotes aloides	L. 1753	11.374877	49.374928	HUMAN_OBSERVATION	0	Cfb
1712	33777	Stratiotes aloides	L. 1753	11.374878	49.274925	HUMAN_OBSERVATION	0	Cfb
1713	18382	Stratiotes aloides	L. 1753	11.39	48.73	HUMAN_OBSERVATION	0	Cfb
1714	5886	Stratiotes aloides	L. 1753	11.394206	47.710308	HUMAN_OBSERVATION	0	Cfb
1715	10431	Stratiotes aloides	L. 1753	11.4	48.04	HUMAN_OBSERVATION	0	Cfb
1716	18388	Stratiotes aloides	L. 1753	11.4	48.74	HUMAN_OBSERVATION	0	Cfb
1717	16688	Stratiotes aloides	L. 1753	11.40096	48.742176	HUMAN_OBSERVATION	0	Cfb
1718	7320	Stratiotes aloides	L. 1753	11.403106	49.324913	HUMAN_OBSERVATION	0	Cfb
1719	4153	Stratiotes aloides	L. 1753	11.408442	53.039127	HUMAN_OBSERVATION	0	Cfb
1720	21132	Stratiotes aloides	L. 1753	11.41	48.72	HUMAN_OBSERVATION	0	Cfb
1721	23865	Stratiotes aloides	L. 1753	11.4153	53.1485	HUMAN_OBSERVATION	0	Cfb
1722	14103	Stratiotes aloides	L. 1753	11.4153	53.2485	HUMAN_OBSERVATION	0	Cfb
1723	31713	Stratiotes aloides	L. 1753	11.4153	53.3485	HUMAN_OBSERVATION	0	Cfb
1724	18607	Stratiotes aloides	L. 1753	11.4153	53.6485	HUMAN_OBSERVATION	0	Cfb
1725	23854	Stratiotes aloides	L. 1753	11.4153	53.7485	HUMAN_OBSERVATION	0	Cfb
1726	31593	Stratiotes aloides	L. 1753	11.4153	53.8485	HUMAN_OBSERVATION	0	Cfb
1727	10313	Stratiotes aloides	L. 1753	11.421576	53.042553	HUMAN_OBSERVATION	0	Cfb
1728	13102	Stratiotes aloides	L. 1753	11.43	48.17	HUMAN_OBSERVATION	0	Cfb
1729	12258	Stratiotes aloides	L. 1753	11.43	48.18	HUMAN_OBSERVATION	0	Cfb
1730	19511	Stratiotes aloides	L. 1753	11.43	48.85	HUMAN_OBSERVATION	0	Cfb
1731	17645	Stratiotes aloides	L. 1753	11.43	49.27	HUMAN_OBSERVATION	0	Cfb
1732	16931	Stratiotes aloides	L. 1753	11.44	48.18	HUMAN_OBSERVATION	0	Cfb
1733	17896	Stratiotes aloides	L. 1753	11.44	48.19	HUMAN_OBSERVATION	0	Cfb
1734	15831	Stratiotes aloides	L. 1753	11.449814	53.045033	HUMAN_OBSERVATION	0	Cfb
1735	12259	Stratiotes aloides	L. 1753	11.45	48.18	HUMAN_OBSERVATION	0	Cfb
1736	17644	Stratiotes aloides	L. 1753	11.45	49.23	HUMAN_OBSERVATION	0	Cfb
1737	17642	Stratiotes aloides	L. 1753	11.45	49.27	HUMAN_OBSERVATION	0	Cfb
1738	17643	Stratiotes aloides	L. 1753	11.45	49.28	HUMAN_OBSERVATION	0	Cfb
1739	17914	Stratiotes aloides	L. 1753	11.45	49.31	HUMAN_OBSERVATION	0	Cfb
1740	16121	Stratiotes aloides	L. 1753	11.453547	53.887318	HUMAN_OBSERVATION	0	Cfb
1741	33299	Stratiotes aloides	L. 1753	11.458202	52.27496	HUMAN_OBSERVATION	0	Cfb
1742	32470	Stratiotes aloides	L. 1753	11.458202	53.77497	HUMAN_OBSERVATION	0	Cfb
1743	32852	Stratiotes aloides	L. 1753	11.458205	52.924966	HUMAN_OBSERVATION	0	Cfb
1744	32318	Stratiotes aloides	L. 1753	11.458205	53.824973	HUMAN_OBSERVATION	0	Cfb
1745	32885	Stratiotes aloides	L. 1753	11.458206	53.024966	HUMAN_OBSERVATION	0	Cfb
1746	32364	Stratiotes aloides	L. 1753	11.458206	53.874976	HUMAN_OBSERVATION	0	Cfb
1747	32848	Stratiotes aloides	L. 1753	11.458207	53.07497	HUMAN_OBSERVATION	0	Cfb
1748	33625	Stratiotes aloides	L. 1753	11.458208	50.674941	HUMAN_OBSERVATION	0	Cfb
1749	32983	Stratiotes aloides	L. 1753	11.458209	52.774963	HUMAN_OBSERVATION	0	Cfb
1750	32524	Stratiotes aloides	L. 1753	11.45821	53.624966	HUMAN_OBSERVATION	0	Cfb
1751	33860	Stratiotes aloides	L. 1753	11.458213	48.424922	HUMAN_OBSERVATION	0	Cfb
1752	33820	Stratiotes aloides	L. 1753	11.458214	48.724931	HUMAN_OBSERVATION	0	Cfb
1753	33837	Stratiotes aloides	L. 1753	11.458214	48.874928	HUMAN_OBSERVATION	0	Cfb
1754	33788	Stratiotes aloides	L. 1753	11.458214	49.224922	HUMAN_OBSERVATION	0	Cfb
1755	33799	Stratiotes aloides	L. 1753	11.458214	49.274925	HUMAN_OBSERVATION	0	Cfb
1756	33763	Stratiotes aloides	L. 1753	11.458214	49.324928	HUMAN_OBSERVATION	0	Cfb
1757	33874	Stratiotes aloides	L. 1753	11.458216	48.324922	HUMAN_OBSERVATION	0	Cfb
1758	19044	Stratiotes aloides	L. 1753	11.46	48.42	HUMAN_OBSERVATION	0	Cfb
1759	19047	Stratiotes aloides	L. 1753	11.46	48.43	HUMAN_OBSERVATION	0	Cfb
1760	21958	Stratiotes aloides	L. 1753	11.46	48.47	HUMAN_OBSERVATION	0	Cfb
1761	17906	Stratiotes aloides	L. 1753	11.46	48.52	HUMAN_OBSERVATION	0	Cfb
1762	8101	Stratiotes aloides	L. 1753	11.46	48.62	HUMAN_OBSERVATION	0	Cfb
1763	18394	Stratiotes aloides	L. 1753	11.46	48.72	HUMAN_OBSERVATION	0	Cfb
1764	21974	Stratiotes aloides	L. 1753	11.46	48.77	HUMAN_OBSERVATION	0	Cfb
1765	21955	Stratiotes aloides	L. 1753	11.46	48.82	HUMAN_OBSERVATION	0	Cfb
1766	21952	Stratiotes aloides	L. 1753	11.46	48.87	HUMAN_OBSERVATION	0	Cfb
1767	21956	Stratiotes aloides	L. 1753	11.46	49.02	HUMAN_OBSERVATION	0	Cfb
1768	17389	Stratiotes aloides	L. 1753	11.46	49.22	HUMAN_OBSERVATION	0	Cfb
1769	13531	Stratiotes aloides	L. 1753	11.46	49.27	HUMAN_OBSERVATION	0	Cfb
1770	17871	Stratiotes aloides	L. 1753	11.46	49.32	HUMAN_OBSERVATION	0	Cfb
1771	17187	Stratiotes aloides	L. 1753	11.46	49.67	HUMAN_OBSERVATION	0	Cfb
1772	14810	Stratiotes aloides	L. 1753	11.465263	53.063087	HUMAN_OBSERVATION	0	Cfb
1773	1863	Stratiotes aloides	L. 1753	11.467988	53.023691	HUMAN_OBSERVATION	0	Cfb
1774	1287	Stratiotes aloides	L. 1753	11.46803	53.024075	HUMAN_OBSERVATION	0	Cfb
1775	15428	Stratiotes aloides	L. 1753	11.47	48.21	HUMAN_OBSERVATION	0	Cfb
1776	1434	Stratiotes aloides	L. 1753	11.471323	53.022871	HUMAN_OBSERVATION	0	Cfb
1777	860	Stratiotes aloides	L. 1753	11.492535	48.164881	HUMAN_OBSERVATION	0	Cfb
1778	16496	Stratiotes aloides	L. 1753	11.5	48.25	HUMAN_OBSERVATION	0	Cfb
1779	9367	Stratiotes aloides	L. 1753	11.51	48.26	HUMAN_OBSERVATION	0	Cfb
1780	21802	Stratiotes aloides	L. 1753	11.51	49.02	HUMAN_OBSERVATION	0	Cfb
1781	17912	Stratiotes aloides	L. 1753	11.52	49.11	HUMAN_OBSERVATION	0	Cfb
1782	15486	Stratiotes aloides	L. 1753	11.53	48.19	HUMAN_OBSERVATION	0	Cfb
1783	20999	Stratiotes aloides	L. 1753	11.54	48.27	HUMAN_OBSERVATION	0	Cfb
1784	19499	Stratiotes aloides	L. 1753	11.54	48.42	HUMAN_OBSERVATION	0	Cfb
1785	19498	Stratiotes aloides	L. 1753	11.54	48.47	HUMAN_OBSERVATION	0	Cfb
1786	21959	Stratiotes aloides	L. 1753	11.54	48.57	HUMAN_OBSERVATION	0	Cfb
1787	21746	Stratiotes aloides	L. 1753	11.54	48.82	HUMAN_OBSERVATION	0	Cfb
1788	21964	Stratiotes aloides	L. 1753	11.54	49.02	HUMAN_OBSERVATION	0	Cfb
1789	17775	Stratiotes aloides	L. 1753	11.54	49.12	HUMAN_OBSERVATION	0	Cfb
1790	11154	Stratiotes aloides	L. 1753	11.54	49.27	HUMAN_OBSERVATION	0	Cfb
1791	19500	Stratiotes aloides	L. 1753	11.54	49.57	HUMAN_OBSERVATION	0	Cfb
1792	20442	Stratiotes aloides	L. 1753	11.54	49.77	HUMAN_OBSERVATION	0	Cfb
1793	19257	Stratiotes aloides	L. 1753	11.54	50.27	HUMAN_OBSERVATION	0	Cfb
1794	32875	Stratiotes aloides	L. 1753	11.541538	52.97497	HUMAN_OBSERVATION	0	Cfb
1795	32697	Stratiotes aloides	L. 1753	11.541538	53.32497	HUMAN_OBSERVATION	0	Cfb
1796	33201	Stratiotes aloides	L. 1753	11.54154	52.274963	HUMAN_OBSERVATION	0	Cfb
1797	32536	Stratiotes aloides	L. 1753	11.54154	53.524976	HUMAN_OBSERVATION	0	Cfb
1798	32864	Stratiotes aloides	L. 1753	11.541541	53.024963	HUMAN_OBSERVATION	0	Cfb
1799	32407	Stratiotes aloides	L. 1753	11.541541	53.774976	HUMAN_OBSERVATION	0	Cfb
1800	32752	Stratiotes aloides	L. 1753	11.541542	53.27497	HUMAN_OBSERVATION	0	Cfb
1801	33056	Stratiotes aloides	L. 1753	11.541543	52.574963	HUMAN_OBSERVATION	0	Cfb
1802	32620	Stratiotes aloides	L. 1753	11.541543	53.424973	HUMAN_OBSERVATION	0	Cfb
1803	32497	Stratiotes aloides	L. 1753	11.541544	53.674976	HUMAN_OBSERVATION	0	Cfb
1804	32312	Stratiotes aloides	L. 1753	11.541544	53.874976	HUMAN_OBSERVATION	0	Cfb
1805	33742	Stratiotes aloides	L. 1753	11.541545	49.774941	HUMAN_OBSERVATION	0	Cfb
1806	33634	Stratiotes aloides	L. 1753	11.541545	50.674947	HUMAN_OBSERVATION	0	Cfb
1807	33477	Stratiotes aloides	L. 1753	11.541546	51.724957	HUMAN_OBSERVATION	0	Cfb
1808	33794	Stratiotes aloides	L. 1753	11.541547	49.124928	HUMAN_OBSERVATION	0	Cfb
1809	33741	Stratiotes aloides	L. 1753	11.541547	49.574928	HUMAN_OBSERVATION	0	Cfb
1810	33642	Stratiotes aloides	L. 1753	11.541547	50.574947	HUMAN_OBSERVATION	0	Cfb
1811	33805	Stratiotes aloides	L. 1753	11.541549	49.024934	HUMAN_OBSERVATION	0	Cfb
1812	14807	Stratiotes aloides	L. 1753	11.562936	53.012772	HUMAN_OBSERVATION	0	Cfb
1813	7398	Stratiotes aloides	L. 1753	11.57	48.36	HUMAN_OBSERVATION	0	Cfb
1814	3662	Stratiotes aloides	L. 1753	11.577434	48.064445	HUMAN_OBSERVATION	0	Cfb
1815	15493	Stratiotes aloides	L. 1753	11.580791	53.01339	HUMAN_OBSERVATION	0	Cfb
1816	31695	Stratiotes aloides	L. 1753	11582	53.2485	HUMAN_OBSERVATION	0	Cfb
1817	18943	Stratiotes aloides	L. 1753	11582	53.3485	HUMAN_OBSERVATION	0	Cfb
1818	26352	Stratiotes aloides	L. 1753	11582	53.4485	HUMAN_OBSERVATION	0	Cfb
1819	13492	Stratiotes aloides	L. 1753	11582	53.5485	HUMAN_OBSERVATION	0	Cfb
1820	17954	Stratiotes aloides	L. 1753	11582	53.6485	HUMAN_OBSERVATION	0	Cfb
1821	23855	Stratiotes aloides	L. 1753	11582	53.7485	HUMAN_OBSERVATION	0	Cfb
1822	23848	Stratiotes aloides	L. 1753	11582	53.8485	HUMAN_OBSERVATION	0	Cfb
1823	2802	Stratiotes aloides	L. 1753	11.585328	53.017708	HUMAN_OBSERVATION	0	Cfb
1824	10037	Stratiotes aloides	L. 1753	11.604177	53.016617	HUMAN_OBSERVATION	0	Cfb
1825	8082	Stratiotes aloides	L. 1753	11.608465	53.008869	HUMAN_OBSERVATION	0	Cfb
1826	10030	Stratiotes aloides	L. 1753	11.609201	53.008301	HUMAN_OBSERVATION	0	Cfb
1827	19433	Stratiotes aloides	L. 1753	11.617813	53.03368	HUMAN_OBSERVATION	0	Cfb
1828	21951	Stratiotes aloides	L. 1753	11.62	48.72	HUMAN_OBSERVATION	0	Cfb
1829	20441	Stratiotes aloides	L. 1753	11.62	49.82	HUMAN_OBSERVATION	0	Cfb
1830	14024	Stratiotes aloides	L. 1753	11.623522	53.023521	HUMAN_OBSERVATION	0	Cfb
1831	32821	Stratiotes aloides	L. 1753	11.624875	52.924966	HUMAN_OBSERVATION	0	Cfb
1832	32855	Stratiotes aloides	L. 1753	11.624875	52.974963	HUMAN_OBSERVATION	0	Cfb
1833	32607	Stratiotes aloides	L. 1753	11.624875	53.374973	HUMAN_OBSERVATION	0	Cfb
1834	32384	Stratiotes aloides	L. 1753	11.624875	53.874982	HUMAN_OBSERVATION	0	Cfb
1835	33174	Stratiotes aloides	L. 1753	11.624876	52.124963	HUMAN_OBSERVATION	0	Cfb
1836	32415	Stratiotes aloides	L. 1753	11.624876	53.824979	HUMAN_OBSERVATION	0	Cfb
1837	32862	Stratiotes aloides	L. 1753	11.624877	53.024963	HUMAN_OBSERVATION	0	Cfb
1838	32576	Stratiotes aloides	L. 1753	11.624878	53.424976	HUMAN_OBSERVATION	0	Cfb
1839	32494	Stratiotes aloides	L. 1753	11.624878	53.624973	HUMAN_OBSERVATION	0	Cfb
1840	32485	Stratiotes aloides	L. 1753	11.62488	53.674976	HUMAN_OBSERVATION	0	Cfb
1841	33732	Stratiotes aloides	L. 1753	11.624881	49.824941	HUMAN_OBSERVATION	0	Cfb
1842	33658	Stratiotes aloides	L. 1753	11.624882	50.524944	HUMAN_OBSERVATION	0	Cfb
1843	16607	Stratiotes aloides	L. 1753	11.63	48.09	HUMAN_OBSERVATION	0	Cfb
1844	8174	Stratiotes aloides	L. 1753	11.64	47.99	HUMAN_OBSERVATION	0	Cfb
1845	17185	Stratiotes aloides	L. 1753	11.69	50.01	HUMAN_OBSERVATION	0	Cfb
1846	17186	Stratiotes aloides	L. 1753	11.69	50.04	HUMAN_OBSERVATION	0	Cfb
1847	16621	Stratiotes aloides	L. 1753	11.69	50.09	HUMAN_OBSERVATION	0	Cfb
1848	17109	Stratiotes aloides	L. 1753	11.698235	52.30502	HUMAN_OBSERVATION	0	Cfb
1849	1742	Stratiotes aloides	L. 1753	11.698935	48.382038	HUMAN_OBSERVATION	0	Cfb
1850	1743	Stratiotes aloides	L. 1753	11.698968	48.382113	HUMAN_OBSERVATION	0	Cfb
1851	3584	Stratiotes aloides	L. 1753	11.69983	48.384344	HUMAN_OBSERVATION	0	Cfb
1852	1562	Stratiotes aloides	L. 1753	11.69993	48.384769	HUMAN_OBSERVATION	0	Cfb
1853	1565	Stratiotes aloides	L. 1753	11.700041	48.385063	HUMAN_OBSERVATION	0	Cfb
1854	3673	Stratiotes aloides	L. 1753	11.700117	48.384963	HUMAN_OBSERVATION	0	Cfb
1855	1564	Stratiotes aloides	L. 1753	11.700185	48.385228	HUMAN_OBSERVATION	0	Cfb
1856	32239	Stratiotes aloides	L. 1753	11.708211	54.074976	HUMAN_OBSERVATION	0	Cfb
1857	32325	Stratiotes aloides	L. 1753	11.708212	53.874982	HUMAN_OBSERVATION	0	Cfb
1858	33288	Stratiotes aloides	L. 1753	11.708213	52.17496	HUMAN_OBSERVATION	0	Cfb
1859	33009	Stratiotes aloides	L. 1753	11.708213	52.67496	HUMAN_OBSERVATION	0	Cfb
1860	33256	Stratiotes aloides	L. 1753	11.708214	52.274957	HUMAN_OBSERVATION	0	Cfb
1861	33089	Stratiotes aloides	L. 1753	11.708214	52.574966	HUMAN_OBSERVATION	0	Cfb
1862	32853	Stratiotes aloides	L. 1753	11.708214	52.97497	HUMAN_OBSERVATION	0	Cfb
1863	32487	Stratiotes aloides	L. 1753	11.708214	53.674979	HUMAN_OBSERVATION	0	Cfb
1864	32420	Stratiotes aloides	L. 1753	11.708214	53.774976	HUMAN_OBSERVATION	0	Cfb
1865	32343	Stratiotes aloides	L. 1753	11.708216	53.724973	HUMAN_OBSERVATION	0	Cfb
1866	33689	Stratiotes aloides	L. 1753	11.708217	50.024941	HUMAN_OBSERVATION	0	Cfb
1867	33718	Stratiotes aloides	L. 1753	11.708218	50.074941	HUMAN_OBSERVATION	0	Cfb
1868	33251	Stratiotes aloides	L. 1753	11.708218	52.124966	HUMAN_OBSERVATION	0	Cfb
1869	33733	Stratiotes aloides	L. 1753	11.708219	49.724934	HUMAN_OBSERVATION	0	Cfb
1870	33344	Stratiotes aloides	L. 1753	11.708219	52.074966	HUMAN_OBSERVATION	0	Cfb
1871	33862	Stratiotes aloides	L. 1753	11.708222	48.474922	HUMAN_OBSERVATION	0	Cfb
1872	33867	Stratiotes aloides	L. 1753	11.708223	48.224922	HUMAN_OBSERVATION	0	Cfb
1873	21811	Stratiotes aloides	L. 1753	11.71	48.45	HUMAN_OBSERVATION	0	Cfb
1874	19264	Stratiotes aloides	L. 1753	11.71	50.07	HUMAN_OBSERVATION	0	Cfb
1875	7316	Stratiotes aloides	L. 1753	11.711343	52.146599	HUMAN_OBSERVATION	0	Cfb
1876	29	Stratiotes aloides	L. 1753	11.718616	48.421599	HUMAN_OBSERVATION	0	Cfb
1877	28	Stratiotes aloides	L. 1753	11.721072	48.422097	HUMAN_OBSERVATION	0	Cfb
1878	439	Stratiotes aloides	L. 1753	11.728488	48.405217	HUMAN_OBSERVATION	0	Cfb
1879	19887	Stratiotes aloides	L. 1753	11.73	48.23	HUMAN_OBSERVATION	0	Cfb
1880	7623	Stratiotes aloides	L. 1753	11.73	48.46	HUMAN_OBSERVATION	0	Cfb
1881	7396	Stratiotes aloides	L. 1753	11.73	48.93	HUMAN_OBSERVATION	0	Cfb
1882	26	Stratiotes aloides	L. 1753	11.730556	48.415278	HUMAN_OBSERVATION	0	Cfb
1883	88	Stratiotes aloides	L. 1753	11.74643	48.929031	HUMAN_OBSERVATION	0	Cfb
1884	9743	Stratiotes aloides	L. 1753	11.7486	53.4485	HUMAN_OBSERVATION	0	Cfb
1885	17956	Stratiotes aloides	L. 1753	11.7486	53.6485	HUMAN_OBSERVATION	0	Cfb
1886	15894	Stratiotes aloides	L. 1753	11.7486	53.7485	HUMAN_OBSERVATION	0	Cfb
1887	23850	Stratiotes aloides	L. 1753	11.7486	53.8485	HUMAN_OBSERVATION	0	Cfb
1888	22589	Stratiotes aloides	L. 1753	11.7486	54.0484	HUMAN_OBSERVATION	0	Cfb
1889	7624	Stratiotes aloides	L. 1753	11.75	48.45	HUMAN_OBSERVATION	0	Cfb
1890	18351	Stratiotes aloides	L. 1753	11.79	49.07	HUMAN_OBSERVATION	0	Cfb
1891	33185	Stratiotes aloides	L. 1753	11.791549	52.274957	HUMAN_OBSERVATION	0	Cfb
1892	33229	Stratiotes aloides	L. 1753	11.791549	52.374957	HUMAN_OBSERVATION	0	Cfb
1893	33638	Stratiotes aloides	L. 1753	11.79155	50.674947	HUMAN_OBSERVATION	0	Cfb
1894	33268	Stratiotes aloides	L. 1753	11.79155	52.22496	HUMAN_OBSERVATION	0	Cfb
1895	33159	Stratiotes aloides	L. 1753	11.79155	52.324963	HUMAN_OBSERVATION	0	Cfb
1896	32968	Stratiotes aloides	L. 1753	11.79155	52.774963	HUMAN_OBSERVATION	0	Cfb
1897	32888	Stratiotes aloides	L. 1753	11.79155	52.974973	HUMAN_OBSERVATION	0	Cfb
1898	32402	Stratiotes aloides	L. 1753	11.79155	53.874982	HUMAN_OBSERVATION	0	Cfb
1899	32820	Stratiotes aloides	L. 1753	11.791552	53.024976	HUMAN_OBSERVATION	0	Cfb
1900	32455	Stratiotes aloides	L. 1753	11.791552	53.624986	HUMAN_OBSERVATION	0	Cfb
1901	32502	Stratiotes aloides	L. 1753	11.791552	53.674982	HUMAN_OBSERVATION	0	Cfb
1902	32471	Stratiotes aloides	L. 1753	11.791552	53.774976	HUMAN_OBSERVATION	0	Cfb
1903	33320	Stratiotes aloides	L. 1753	11.791553	52.074966	HUMAN_OBSERVATION	0	Cfb
1904	32388	Stratiotes aloides	L. 1753	11.791553	53.724986	HUMAN_OBSERVATION	0	Cfb
1905	33368	Stratiotes aloides	L. 1753	11.791554	52.02496	HUMAN_OBSERVATION	0	Cfb
1906	33897	Stratiotes aloides	L. 1753	11.791555	47.974915	HUMAN_OBSERVATION	0	Cfb
1907	33850	Stratiotes aloides	L. 1753	11.791557	48.824928	HUMAN_OBSERVATION	0	Cfb
1908	22753	Stratiotes aloides	L. 1753	11.8	47.99	HUMAN_OBSERVATION	0	Cfb
1909	18396	Stratiotes aloides	L. 1753	11.83	48.83	HUMAN_OBSERVATION	0	Cfb
1910	18344	Stratiotes aloides	L. 1753	11.87	49.07	HUMAN_OBSERVATION	0	Cfb
1911	9655	Stratiotes aloides	L. 1753	11.87	49.42	HUMAN_OBSERVATION	0	Cfb
1912	6818	Stratiotes aloides	L. 1753	11.87	49.47	HUMAN_OBSERVATION	0	Cfb
1913	21339	Stratiotes aloides	L. 1753	11.87	49.82	HUMAN_OBSERVATION	0	Cfb
1914	32629	Stratiotes aloides	L. 1753	11.874882	53.424973	HUMAN_OBSERVATION	0	Cfb
1915	32196	Stratiotes aloides	L. 1753	11.874882	54.124979	HUMAN_OBSERVATION	0	Cfb
1916	33223	Stratiotes aloides	L. 1753	11.874884	52.324963	HUMAN_OBSERVATION	0	Cfb
1917	32261	Stratiotes aloides	L. 1753	11.874884	54.024986	HUMAN_OBSERVATION	0	Cfb
1918	33313	Stratiotes aloides	L. 1753	11.874886	52.024963	HUMAN_OBSERVATION	0	Cfb
1919	32929	Stratiotes aloides	L. 1753	11.874886	52.924966	HUMAN_OBSERVATION	0	Cfb
1920	32693	Stratiotes aloides	L. 1753	11.874886	53.37497	HUMAN_OBSERVATION	0	Cfb
1921	32460	Stratiotes aloides	L. 1753	11.874886	53.674982	HUMAN_OBSERVATION	0	Cfb
1922	32392	Stratiotes aloides	L. 1753	11.874886	53.824979	HUMAN_OBSERVATION	0	Cfb
1923	32236	Stratiotes aloides	L. 1753	11.874886	54.074982	HUMAN_OBSERVATION	0	Cfb
1924	33614	Stratiotes aloides	L. 1753	11.874887	50.874947	HUMAN_OBSERVATION	0	Cfb
1925	32404	Stratiotes aloides	L. 1753	11.874887	53.724986	HUMAN_OBSERVATION	0	Cfb
1926	32450	Stratiotes aloides	L. 1753	11.874887	53.774976	HUMAN_OBSERVATION	0	Cfb
1927	32845	Stratiotes aloides	L. 1753	11.874888	53.07497	HUMAN_OBSERVATION	0	Cfb
1928	33362	Stratiotes aloides	L. 1753	11.87489	51.974963	HUMAN_OBSERVATION	0	Cfb
1929	33700	Stratiotes aloides	L. 1753	11.874891	49.824941	HUMAN_OBSERVATION	0	Cfb
1930	33827	Stratiotes aloides	L. 1753	11.874894	48.924931	HUMAN_OBSERVATION	0	Cfb
1931	33803	Stratiotes aloides	L. 1753	11.874895	49.074934	HUMAN_OBSERVATION	0	Cfb
1932	21354	Stratiotes aloides	L. 1753	11.88	49.82	HUMAN_OBSERVATION	0	Cfb
1933	90	Stratiotes aloides	L. 1753	11.905732	48.410931	HUMAN_OBSERVATION	0	Cfb
1934	8102	Stratiotes aloides	L. 1753	11.91	48.41	HUMAN_OBSERVATION	0	Cfb
1935	91	Stratiotes aloides	L. 1753	11.912796	48.967002	HUMAN_OBSERVATION	0	Cfb
1936	22171	Stratiotes aloides	L. 1753	11.9152	53.3485	HUMAN_OBSERVATION	0	Cfb
1937	15082	Stratiotes aloides	L. 1753	11.9152	53.6485	HUMAN_OBSERVATION	0	Cfb
1938	23856	Stratiotes aloides	L. 1753	11.9152	53.7485	HUMAN_OBSERVATION	0	Cfb
1939	8170	Stratiotes aloides	L. 1753	11.9152	53.8485	HUMAN_OBSERVATION	0	Cfb
1940	23847	Stratiotes aloides	L. 1753	11.9152	53.9484	HUMAN_OBSERVATION	0	Cfb
1941	22580	Stratiotes aloides	L. 1753	11.9152	54.0484	HUMAN_OBSERVATION	0	Cfb
1942	22584	Stratiotes aloides	L. 1753	11.9152	54.1484	HUMAN_OBSERVATION	0	Cfb
1943	2718	Stratiotes aloides	L. 1753	11.922739	53.646487	HUMAN_OBSERVATION	0	Cfb
1944	1560	Stratiotes aloides	L. 1753	11.938563	51.863983	HUMAN_OBSERVATION	0	Cfb
1945	22577	Stratiotes aloides	L. 1753	11.94	49.13	HUMAN_OBSERVATION	0	Cfb
1946	25932	Stratiotes aloides	L. 1753	11.94372	49.128591	HUMAN_OBSERVATION	0	Cfb
1947	19697	Stratiotes aloides	L. 1753	11.95	48.25	HUMAN_OBSERVATION	0	Cfb
1948	22813	Stratiotes aloides	L. 1753	11.955304	49.164678	HUMAN_OBSERVATION	0	Cfb
1949	32245	Stratiotes aloides	L. 1753	11.958217	54.124986	HUMAN_OBSERVATION	0	Cfb
1950	32927	Stratiotes aloides	L. 1753	11.958218	52.87497	HUMAN_OBSERVATION	0	Cfb
1951	32272	Stratiotes aloides	L. 1753	11.958218	53.924979	HUMAN_OBSERVATION	0	Cfb
1952	32501	Stratiotes aloides	L. 1753	11.958219	53.474982	HUMAN_OBSERVATION	0	Cfb
1953	32447	Stratiotes aloides	L. 1753	11.958219	53.824979	HUMAN_OBSERVATION	0	Cfb
1954	32566	Stratiotes aloides	L. 1753	11.958221	53.424973	HUMAN_OBSERVATION	0	Cfb
1955	32491	Stratiotes aloides	L. 1753	11.958221	53.624976	HUMAN_OBSERVATION	0	Cfb
1956	33029	Stratiotes aloides	L. 1753	11.958222	52.774966	HUMAN_OBSERVATION	0	Cfb
1957	32915	Stratiotes aloides	L. 1753	11.958222	52.82497	HUMAN_OBSERVATION	0	Cfb
1958	32887	Stratiotes aloides	L. 1753	11.958222	52.924966	HUMAN_OBSERVATION	0	Cfb
1959	32486	Stratiotes aloides	L. 1753	11.958222	53.674979	HUMAN_OBSERVATION	0	Cfb
1960	32292	Stratiotes aloides	L. 1753	11.958222	53.874982	HUMAN_OBSERVATION	0	Cfb
1961	33358	Stratiotes aloides	L. 1753	11.958223	51.92496	HUMAN_OBSERVATION	0	Cfb
1962	33042	Stratiotes aloides	L. 1753	11.958223	52.57497	HUMAN_OBSERVATION	0	Cfb
1963	32718	Stratiotes aloides	L. 1753	11.958223	53.32497	HUMAN_OBSERVATION	0	Cfb
1964	32257	Stratiotes aloides	L. 1753	11.958223	54.074982	HUMAN_OBSERVATION	0	Cfb
1965	33590	Stratiotes aloides	L. 1753	11.958224	50.924954	HUMAN_OBSERVATION	0	Cfb
1966	33331	Stratiotes aloides	L. 1753	11.958224	51.97496	HUMAN_OBSERVATION	0	Cfb
1967	32626	Stratiotes aloides	L. 1753	11.958224	53.37497	HUMAN_OBSERVATION	0	Cfb
1968	33854	Stratiotes aloides	L. 1753	11.958226	48.674931	HUMAN_OBSERVATION	0	Cfb
1969	33801	Stratiotes aloides	L. 1753	11.958226	49.124938	HUMAN_OBSERVATION	0	Cfb
1970	33790	Stratiotes aloides	L. 1753	11.958226	49.174934	HUMAN_OBSERVATION	0	Cfb
1971	33419	Stratiotes aloides	L. 1753	11.958226	51.82496	HUMAN_OBSERVATION	0	Cfb
1972	33397	Stratiotes aloides	L. 1753	11.958226	51.874957	HUMAN_OBSERVATION	0	Cfb
1973	33094	Stratiotes aloides	L. 1753	11.958226	52.474973	HUMAN_OBSERVATION	0	Cfb
1974	33746	Stratiotes aloides	L. 1753	11.958227	49.624934	HUMAN_OBSERVATION	0	Cfb
1975	33631	Stratiotes aloides	L. 1753	11.958227	50.67495	HUMAN_OBSERVATION	0	Cfb
1976	33882	Stratiotes aloides	L. 1753	11.958228	48.074925	HUMAN_OBSERVATION	0	Cfb
1977	33654	Stratiotes aloides	L. 1753	11.958228	50.324944	HUMAN_OBSERVATION	0	Cfb
1978	33817	Stratiotes aloides	L. 1753	11.958231	49.024938	HUMAN_OBSERVATION	0	Cfb
1979	19698	Stratiotes aloides	L. 1753	11.96	48.69	HUMAN_OBSERVATION	0	Cfb
1980	21140	Stratiotes aloides	L. 1753	11.96	49.02	HUMAN_OBSERVATION	0	Cfb
1981	27445	Stratiotes aloides	L. 1753	11.96	49.12	HUMAN_OBSERVATION	0	Cfb
1982	27443	Stratiotes aloides	L. 1753	11.96	49.17	HUMAN_OBSERVATION	0	Cfb
1983	19265	Stratiotes aloides	L. 1753	11.96	49.62	HUMAN_OBSERVATION	0	Cfb
1984	18797	Stratiotes aloides	L. 1753	11.99	50.32	HUMAN_OBSERVATION	0	Cfb
1985	17946	Stratiotes aloides	L. 1753	11.999388	50.664642	HUMAN_OBSERVATION	0	Cfb
1986	19432	Stratiotes aloides	L. 1753	12.003479	52.793213	HUMAN_OBSERVATION	0	Cfb
1987	25690	Stratiotes aloides	L. 1753	12.03	49.21	HUMAN_OBSERVATION	0	Cfb
1988	27444	Stratiotes aloides	L. 1753	12.04	47.92	HUMAN_OBSERVATION	0	Cfb
1989	27437	Stratiotes aloides	L. 1753	12.04	49.02	HUMAN_OBSERVATION	0	Cfb
1990	20853	Stratiotes aloides	L. 1753	12.04	49.17	HUMAN_OBSERVATION	0	Cfb
1991	27446	Stratiotes aloides	L. 1753	12.04	49.22	HUMAN_OBSERVATION	0	Cfb
1992	32495	Stratiotes aloides	L. 1753	12.041554	53.624973	HUMAN_OBSERVATION	0	Cfb
1993	32327	Stratiotes aloides	L. 1753	12.041554	53.974982	HUMAN_OBSERVATION	0	Cfb
1994	32246	Stratiotes aloides	L. 1753	12.041554	54.124986	HUMAN_OBSERVATION	0	Cfb
1995	32994	Stratiotes aloides	L. 1753	12.041555	52.57497	HUMAN_OBSERVATION	0	Cfb
1996	33003	Stratiotes aloides	L. 1753	12.041555	52.624973	HUMAN_OBSERVATION	0	Cfb
1997	32623	Stratiotes aloides	L. 1753	12.041555	53.474976	HUMAN_OBSERVATION	0	Cfb
1998	32478	Stratiotes aloides	L. 1753	12.041555	53.674976	HUMAN_OBSERVATION	0	Cfb
1999	32324	Stratiotes aloides	L. 1753	12.041555	53.824986	HUMAN_OBSERVATION	0	Cfb
[truncated: 35,499 more rows]

## Sheet: Table S6
Table S6. Questionable or rejected Hydrocharitaceae/Stratiotes fossil pollen records
Fossil species	Authority	Locality	Epoch	Stage	Age	Investigation type	Figures	References	Reasons for exclusion from Stratiotes
Punctilongisulcites microechinatus	Thiele-Pfeiffer	Messel, Germany	Eocene	Ypresian	48.27–47.8	(A) LM, (B) SEM	(A) p. 20, pl. 6, figs 21–26; (B) figs 12L–S	(A) Thiele-Pfeiffer 1988; (B) Bouchal et al. 2024	According to Bouchal et al. (2024) sulcus present; exine sculpture echinate, perforate (no reticulum); echini singular, not fused, no furrow extending from base towards apex
Punctilongisulcites punctiechinatus	Krutzsch	North western Spain	Oligocene	Rupelian, Chattian	33.9–23.03	LM, SEM	p. 1965, figs 3a–f	Casas-Gallego & Barrón 2020	Sulcus present; exine sculpture reticulate, echinate; reticulum distinct and robust, lumina rarely sculptured, muri are perforate; echini singular, not fused no furrow extending from base towards apex
Punctilongisulcites punctiechinatus	Krutzsch	Sośnica, Poland	Miocene	Messinian	7.246–5.333	LM	(C) pl. 15, fig. 10; (D) p. 26, pl. 12, fig. 3	(C) Stachurska et al. 1973; (D) Stuchlik et al. 2014	Sulcus present; blunt echini
Stratiotes sp.		Beli Breg Graben, Bulgaria	Miocene/Pliocene	Messinian/Zanclean	7.246–5.333/ 5.333–3.600	LM	pl. 7, fig. 15.	Ivanov et al. 2007	Need SEM to verify genus
Punctilongisulcites punctiechinatus	Krutzsch	Nordhausen, Germany	Pliocene	Piacenzian	3.6–2.58	LM	p. 150, pl. 41, figs 10, 11	Krutzsch 1970	Sulcus present

## Sheet: Table S7
Table S7. References for Tables S1 to S6
Baas J. 1932. Eine frühdiluviale Flora im Mainzer Becken. Zeitschrift für Botanik 25: 289–371.
Bennike O, Hoek W. 1999. Late Glacial and early Holocene records of Stratiotes aloides L. from northwestern Europe. Review of Palaeobotany and Palynology 107: 259–263.
Benzecry A, Brack-Hanes SD. 2008. A new hydrocharitacean seagrass from the Eocene of Florida. Botanical Journal of the Linnean Society 157: 19–30.
Bogner J, Kvaček Z. 2009. A fossil Vallisneria plant (Hydrocharitaceae) from the early Miocene freshwater deposits of the Most Basin (North Bohemia). Aquatic Botany 90: 119–123.
Bohncke S. 1993. Lateglacial environmental changes in the Netherlands: Spatial and temporal patterns: A contribution to the ‘North Atlantic seabord programme’ of IGCP-253, ‘Termination of the Pleistocene’. Quaternary Science Reviews 12: 707–717.
Bohncke S, Kasse C, Vandenberghe J. 1995. Climate induced environmental changes during the Vistulian lateglacial at Zabinko, Poland. Quaestiones Geographica 4: 43–64.
Bohncke S, Vandenberghe J, Huijzer AS. 1993. Periglacial environments during the Weichselian Late Glacial in the Maas valley, the Netherlands. Geologie en Mijnbouw 72: 193–210.
Bohncke S, Wijmstra L, van der Woude J, Sohl H. 1988. The Late-Glacial infill of three lake successions in The Netherlands: Regional vegetational history in relation to NW European vegetational developments. Boreas 17: 385–402.
Bone DA. 1986. The stratigraphy of the Reading Beds (Palaeocene), at Felpham, West Sussex: Tertiary Research 8: 17–32.
Brack-Hanes SD, Greco AM. 1988. Biomineralization in Thalassia testudinum (Liliopsida: Hydrocharitaceae) and an Eocene Seagrass. Transactions of the American Microscopical Society 107: 286–292.
Bouchal JM, Geier C, Ulrich S, Wilde V, Lenz OK, Zetter R, Grímsson F. submitted. Qualitative LM and SEM study of the Messel palynoflora: Part I. Algae to Vitales. Grana.
Bouckaert R, Heled J., Kühnert D, Vaughan T, Wu CH, Xie D, Suchard MA, Rambaut A, Drummond AJ. 2014. BEAST 2: a software platform for Bayesian evolutionary analysis. PLoS Computational Biology 10:1003537.
Bouckaert RR, Drummond AJ. 2017. bModelTest: Bayesian phylogenetic site model averaging and model comparison. BMC Evolutionary Biology 17: 1–11.
Bůžek Č (1962): Přispěvek k poznáni flóry panonu v Poštorné u Břeclavi. Čas. Mineral. Geol. 7: 257-259. Praha.
Cantemir VV, Negru AG. 1989. Novye pozdnemiotsenovye vidy rastenij roda Najas L. Buletinul Academiei de ştiinţe a R.S.S. Moldoveneşti 2: 8–11.
Casas-Gallego M, Barrón E. 2020. New pollen genera and species from the Oligocene of northern Spain and a systematic, biostratigraphic and biogeographic re-evaluation of coeval taxa. Journal of Systematic Palaeontology 18: 1961–1994.
Chandler MEJ. 1923. The geological history of the genus Stratiotes: an account of the evolutionary changes which have occurred within the genus during Tertiary and Quaternary times. Quarterly Journal of the Geological Society, 79, 117–138.
Chandler MEJ. 1925. The Upper Eocene Flora of Hordle, Hants. Part I. Monographs of the Palaeontographical Society 77: 1–32.
Chandler MEJ. 1960. Plant remains of the Hengistbury and Barton beds. Bulletin of the British Museum (Natural History) Geology 4: 193–238.
Chandler MEJ. 1963. The Lower Tertiary floras of southern England. III. Flora of the Bournemouth beds; the Boscombe, and the Highcliff sands. London: British Museum (Natural History).
Chandler MEJ. 1964. The Lower Tertiary floras of southern England. IV. A summary and survey of findings in the light of recent botanical observations. London: British Museum (Natural History).
Cleveringa P, de Gans W, Kolstrup E, Paris FP. 1977. Vegetational and climatic developments during the Late Glacial and the early Holocene and aeolian sedimentation as recorded in the Uteringsveen (Drente, The Netherlands). Geologie en Mijnbouw 56: 234–242.
Collinson ME. 2000. Fruit and seed floras from the Palaeocene/Eocene transition and subsequent Eocene in southern England: Comparison and palaeoenvironmental implications. GFF 122: 36–37.
Collinson ME, Fowler K, Boulter MC. 1981. Floristic changes indicate a cooling climate in the Eocene of southern England. Nature 291: 315–317.
Collinson ME, Cleal CJ. 2001. The palaeobotany of the Palaeocene and Palaeocene-Eocene transitional strata in Great Britain. Geological Conservation Review Series 22: 155–184.
Collinson ME, Hooker JJ, Grocke DR. 2003. Cobham lignite bed and penecontemporaneous macrofloras of southern England: A record of vegetation and fire across the Paleocene-Eocene thermal maximum. Geological Society of America Special Papers 369: 333–350.
Cook CDK, Triest L. 1982. Appertiella: a new genus in the Hydrocharitaceae. In: Symoens, JJ, Hooper SS, Compėre P, eds. Studies on aquatic vascular plants. Brussels, Belgium: Royal Botanical Society of Belgium, 75–79.
Cook CDK., Urmi-König K. 1983. A Revision of the Genus Stratiotes (Hydrocharitaceae). Aquat. Bot. 16, 213–249, doi:10.1016/0304-3770(83)90035-9
Čtyroký P, Knobloch E. 1976. Neue paläontologische Untersuchungen im Pannon des NO-Teils des Wiener Beckens. Časopis Moravského Muzea v Brné, Vĕdy Přírodni 61: 97–114.
Daghlian CP. 1981. A review of the fossil record of monocotyledons. The Botanical Review 47: 517–555.
Daley B. 1973. The palaeoenvironment of the Bembridge Marls (Oligocene) of the Isle of Wight, Hampshire. Proceedings of the Geologists' Association 84: 83–93.
Daley B, Edwards N. 1990. The Bembridge Limestone (late Eocene), Isle of Wight, southern England: a stratigraphical revision. Tertiary Research 12: 51–64.
Davey RJ.1969. The evolution of certain Upper Cretaceous hystrichospheres from South Africa. Palaeontologia Africana 12: 25–51.
Davey RJ, Williams GL. 1966. The genus Hystrichosphaeridium and its allies. Bulletin of the British Museum (Natural History), Geology, Supplement 3: 53–106.
Denk T, Güner TH, Kvaček Z, Bouchal JM. 2017. The early Miocene flora of Güvem (Central Anatolia, Turkey): a window into early Neogene vegetation and environments in the Eastern Mediterranean. Acta Palaeobotanica 57: 237–338.
Dixon FS. 1972. Paleoecology of an Eocene mud-flat deposit (Avon Park Formation, Claibornian) in Florida. MS Thesis, University of Florida, Gainesville, Florida, USA.
Dorofeev PI. 1963. Tretichnye flory Zapadnoj Sibiri. Moscow: Izdateľstvo Akademii Nauk SSSR.
Dorofeev PI. 1965. Novye dannye o pliotsenovoj flore Bashkirii. In: Yakhimovich VL, Lider VA, eds. Stratigrafija chetvertichnykh (antropogenovykh) otlozhenij Urala, 191–219. Moscow: Izdatel'stvo "Nedra".
Dorofeev PI. 1966. Pliotsenovaja flora Matanova Sada na Donu. Leningrad: Izdatel'stvo "Nauka", Leningradskoe otdelenie.
Dorofeev PI. 1969. Dekil'ka odnodol'nykh iz neogenovoy flory Ukrayiny. Ukrayins’kyi Botanichnyi Zhurnal 26: 3–9.
Dorofeev PI. 1973. On the systematics of the fossil Najads of the subgenus Caulinia (Willd.) Aschers. Botanicheskii Zhurnal 58: 385–394.
Edwards N, Daley B. 1997. Stratigraphy of the Totland Bay Member (Headon Hill Formation, late Eocene) at Hordle Cliff, Hampshire, Southern England. Tertiary Research 18: 35–50.
Friis EM. 1985. Angiosperm fruits and seeds from the middle Miocene of Jutland (Denmark). Det Kongelige Danske Videnskaberne Selskab Biologiske Skrifter 24: 1–165.
Fritz A, Allesch K. 2006. Rasterelektronenmikroskopische Dokumentationen zur Pollen- und Sporenflora ausgewählter Blüten- und Sporenpflanzen. Teil 2: Coniferophytina, Liliopsida, Magnoliopsida. Carinthia II 196/116: 171–198.
Gotjé W. 1993. De Holocene laagveenontwikkeling in de randzone van de Nederlandse kustvlakte (Noordoostpolder). PhD Thesis, Vrije Universiteit Amsterdam, Amsterdam, Netherlands.
Grambast L. 1962. Flore de l’Oligocène supérieur du Bassin de Paris. Annales de Paléontologie 48: 85–126.
Gregor HJ. 1980. Trapa zapfei Berger aus dem Untermiozän von Langau bei Geras (NÖ.)—eine Hydrocharitacee. Annalen des Naturhistorischen Museums in Wien, 88: 105–118.
Gregor HJ. 1990. Contributions to the late Neogene and early Quaternary floral history of the Mediterranean. Review of Palaeobotany and Palynology 62, 309–338.
Halbritter H. 2016. Stratiotes aloides [online]. Available from PalDat - A palynological database. https://www.paldat.org/pub/Stratiotes_aloides/302834 [accessed 21 May 2020].
Hantke R. 1954. Die fossile Flora der obermiozänen Oehninger-Fundstelle Schrotzburg (Schienerberg, Süd-Baden). Denkschriften der Schweizerischen Naturforschenden Gesellschaft 80: 1–118.
Hartz N. 1909. Bidrag til Danmarks tertiære og diluviale Flora. Danmarks Geologiske Undersøgelse, II Række, 20: 1–292.
Hayes PA, Collinson ME. 2014. The flora of the Insect Limestone (latest Eocene) from the Isle of Wight, southern England. Earth and Environmental Science Transactions of the Royal Society of Edinburgh 104: 245–261.
Heer O. 1855. Flora Tertiaria Helvetiae. Die tertiäre Flora der Schweiz (Vol. 1). Winterthur: J. Wurster & Compagnie.
Heer O. 1856. Flora Tertiaria Helvetiae. Die tertiäre Flora der Schweiz (Vol. 3). Winterthur: J. Wurster & Compagnie.
Henniger M. Leder RM. Müller A. 2011. Paläogene Fossilien aus einer Karstschlotte im Unteren Muschelkalk von Karsdorf an der Unstrut (Sachsen-Anhalt, Burgenlandkreis). Zeitschrift Der Deutschen Gesellschaft Für Geowissenschaften 162: 317–332.
Holý F, Bůžek C. 1966. Seeds Stratiotes L.(Hydrocharitaceae) in the Tertiary of Czechoslovakia. Sborník Geologigckých Věd Paleontologie, 8, 105–135.
Iles WJ, Smith SY, Gandolfo MA, Graham SA. 2015. Monocot fossils suitable for molecular dating analyses. Botanical Journal of the Linnean Society 178: 346–347.
Ivanov D, Ashraf AR, Utescher T, Mosbrugger V, Slavomirova E. 2007. Late Miocene vegetation and climate of the Balkan region: palynology of the Beli Breg Coal Basin sediments. Geologica Carpathica 58: 367–381.
Ivany LC, Portell RW, Jones DS. 1990. Animal-plant relationship and paleobiogeography of an Eocene seagrass community from Florida. Palaios 5: 244–258.
Jakubovskaja TV. 1978. Ranneantrapagenavyya nasennyya flory belaruskaj grady i ikh stratygrafichnae stanovishcha. In: Kuzniatsow UA, ed. Dasledavanni antrapagenu Belarusi, 93–105. Minsk, Navuka i Tekhnika.
Junge FW, Dolezych M, Walther H, Böttger T, Kühl A, Kunzmann L, Morgenstern P, Steinberg T, Stange R. 2005. Ein Fenster in Landschaft und Vegetation vor 37 Millionen Jahren: Lithologische, sedimentgeochemische und paläobotanische Befunde aus einem Paläoflusssystem des Weißelsterbeckens. Mauritiana 19: 185–273.
Juzepczuk SV. 1934. Sem. Najadovye - Najadaceae Benth. et Hook. f. In: Komarov VL, ed. Flora SSSR I, 269–275. Leningrad-Moscow: Izdateľstvo Akademii Nauk SSSR.
Kirchheimer F. 1936. Über die botanische Zugehörigkeit weiterer Früchte und Samen aus dem deutschen Tertiär. Planta 25: 481–490.
Kirchheimer F. 1957. Die Laubgewächse der Braunkohlenzeit. Halle (Saale): Veb Wilhelm Knapp Verlag.
Knobloch E. 1969. Tertiäre Floren von Mähren. Brno: Moravské Museum / Muzejní Spolek.
Knobloch E. 1976. Samen und Früchte aus dem Pannon von Kunovice (Mähren). Věstník Ústředního Ústavu Geologického 51: 221–230.
Knobloch E. 1978. Die untermiozäne Flora von Šafov in Südmähren. Věstník Ústředního Ústavu Geologického 53: 153–162.
Knobloch E. 1981a. Neue paläontologische Untersuchungen im Pannon und Pont des mährischen Teils des Wiener Beckens. Sborník Národního Muzea v Praze, Řada B 37: 205–227.
Knobloch E. 1981b. Mikropaleontologický výzkum pannonu a pontu na Moravě a Slovensku. Zemní Plyn a Nafta 26: 741–757.
Knobloch E. 1982. Svrchnomiocénní flóra z Bernartic u Javorníka na severní Moravĕ. Časopis Slezského Zemského Muzea, Série A 31: 249–264.
Knobloch E. 1989. Biometrie und Morphologie der Samen von Stratiotes kaltennordheimensis und S. tuberculatus aus dem mitteleuropäischen Neogen. Sborník Geologigckých Věd Paleontologie 30: 159–173.
Kräusel R. 1937. Pflanzenreste aus den diluvialen Ablagerungen im Ruhr-Emscher-Lippe-Gebiete. Decheniana 95A: 207–240.
Krutzsch, W. 1970. Atlas der Mittel- und Jungtertiären dispersen Sporen- und Pollen - sowie der Mikroplanktonformen des nördlichen Mitteleuropas 7. Jena: VEB Gustav Fischer Verlag.
Kvaček Z. 1995. The Hydrocharitaceae foliage from the North Bohemian early Miocene. Věstník Českého Geologického Ústavu 70: 21–27.
Kvaček Z. 1998. Bílina: a window on early Miocene marshland environments. Review of Palaeobotany and Palynology 101: 111–123.
Kvaček Z. 2003. Aquatic angiosperms of the early Miocene Most Formation of North Bohemia (Central Europe). Courier Forschungsinstitut Senckenberg 241: 255–279.
Kvaček Z, Böhme M, Dvořák Z, Konzalová M, Mach K, Prokop J, Rajchl M. 2004. Early Miocene freshwater and swamp ecosystems of the Most Basin (northern Bohemia) with particular reference to the Bílina Mine section. Journal of the Czech Geological Society 49: 1–40.
Kvaček Z, Hurník S. 2000. Revision of early Miocene plants preserved in baked rocks in the North Bohemian Tertiary. Sborník Národního Muzea v Praze, Řada B, Přírodní Vĕdy 56: 1–48.
Laurent L. 1899. Flora des calcaires de Célas. Marseille: Moullot Fils.
Ludwig R. 1859. Fossile Pflanzen aus der ältesten Abtheilung der Rheinisc–Wetterauer Tertiär-Formation. Palaeontographica 8: 39–72.
Lumber SH, den Hartog C, Phillips RC, Olsen FS. 1984. The occurrence of fossil seagrasses in the Avon Park Formation (late middle Eocene), Levy County, Florida (U.S.A.). Aquatic Botany 20: 121–129.
Mai DH. 1985. Entwicklung der Wasser-und Sumpfpflanzen Gesellschaften Europas von der Kreide bis ins Quartär. Flora 176: 449–511. https://doi.org/https://doi.org/10.1016/S0367-2530(17)30141-X
Mai DH. 1987. Neue Arten nach Früchten und Samen aus dem Tertiär von Nordwestsachsen und der Lausitz. Feddes Repertorium 98: 105–126.
Mai DH. 1997. Die oberoligozänen Floren am Nordrand der Sächsischen Lausitz. Palaeontographica B 244: 1–124.
Mai DH. 1999. Die untermiozänen Floren aus der Spremberger Folge und dem 2. Flözhorizontin der Lausitz. Teil I: Farnpflanzen, Koniferen und Monokotyledonen. Palaeontographica B 250: 1–76.
Mai DH. 2000. Die mittelmiozänen und obermiozänen Floren aus der Meuroer und Raunoer Folge in der Lausitz. Teil I: Farnpflanzen, Koniferen und Monokotyledonen. Palaeontographica B 256: 1–68.
Mai DH, Walther H. 1978. Die Floren der Haselbacher Serie im Weißelster-Becken (Bezirk Leipzig, DDR). Abhandlungen des Staatlichen Museums für Mineralogie und Geologie zu Dresden 28: 1–200.
Mai DH, Walther H. 1985. Die obereozänen Floren des Weißelster-Beckens und seiner Randgebiete. Abhandlungen des Staatlichen Museums für Mineralogie und Geologie zu Dresden 33: 1–260.
Mai DH, Walther H. 1988. Die pliozänen Floren von Thürigen, Deutsche Demokratische Republic. Quartärpaläontologie 7: 55–297.
Mai DH, Walther H. 1991. Die oligozänen und untermiozänen Floren Nordwest-Sachsens und des Bitterfelder Raumes. Abhandlungen des Staatlichen Museums für Mineralogie und Geologie zu Dresden 38: 1–230.
Massalongo AB. 1853. Plantae fossiles novae in formationibus tertiariis regni Veneti nuper inventae. Ramanzini, Verona
Meller B. 1998. Systematisch-taxonomische Untersuchungen von Karpo-Taphocoenosen des Köflach-Voitsberger Braunkohlenrevieres (Steiermark, Österreich; Untermiozän) und ihre paläoökologische Bedeutung. Jahrbuch Der Geologischen Bundesanstalt: 140, 497–655.
Miller JA. 1986. Hydrogeologic framework of the Floridan aquifer system in Florida and in parts of Georgia, South Carolina, and Alabama. US Geological Survey Professional Paper 1403-B: B1–B91.
Nikitin PA. 1965. Akvitanskaja semennaja flora Lagernogo Sada (Tomsk). Tomsk: Izdatel'stvo Tomskogo Universiteta.
Nikitin VP. 2007. Paleokarpologija i stratigrafija paleogena i neogena Aziatskoj Rossii. Novosibirsk: Akademicheskoe izdatel'stvo "Geo".
Pais J. 1981. Contribuição para o conhecimento da vegetação Miocénica da parte ocidental da Bacia do Tejo. Ph.D. thesis. Univ. Nova Lisboa, Portugal.
Palamarev E. 1970. Fossile Floren aus drei Braunkohlebecken in Südwestbulgarien. Izvestia na Botanicheskia Institut (Sofia) 20: 35–79.
Palamarev E. 1973. Fosilnata flora na vuglenosniya eotsen v Burgasko. Izvestia na Botanicheskia Institut (Sofia) 24: 75–124.
Palamarev E. 1979. Die Gattung Stratiotes L. in der Tertiärflora Bulgariens und ihre Entwicklungsgeschichte in Eurasien. Phytology 12, 3–36.
Palamarev E. 1994. Paläokarpologische Untersuchungen des Braunkohlenjungtertiärs in Bulgarien. Palaeontographica B 232: 129–154.
Palamarev E, Bozukov V, Uzunova K, Petkova A, Kitanov G. 2005. Catalogue of the Cenozoic plants of Bulgaria (Eocene to Pliocene). Phytologia Balcanica 11: 215–364.
Palamarev E, Ivanov D, Kitanov G. 1998. New data about the fossil flora from Bobovdol basin and its biostratigraphic significance. Spisanie na Bălgarskoto Geologičesko 59: 13–21.
Paris FP, Cleveringa P, de Gans W. 1979. The Stokersdobbe: geology and palynology of a deep pingo remnant in Friesland (The Netherlands). Geologie en Mijnbouw 58: 33–38.
Rasmussen ES, Dybkjær K, Piasecki S. 2010. Lithostratigraphy of the Upper Oligocene – Miocene succession of Denmark. Geological Survey of Denmark and Greenland Bulletin 22: 1–92.
Reid EM. 1920. Recherches sur quelques graines pliocènes du Pont-du-Gail (Cantal). Bulletin de la Société Géologique de France 20: 48–87.
Reid C, Reid EM. 1907. The fossil flora of Tegelen-sur-Meuse, near Venloo, in the province of Limburg. Verhandelingen der Koninklijke Akademie van Wetenschappen te Amsterdam 13: 1–26.
Reid C, Reid EM. 1915. The Pliocene floras of the Dutch-Prussian border. Mededeelingen van de Rijksopsporing van Delftstoffen 6: 1–178.
Reid EM, Chandler MEJ. 1926. Catalogue of Cainozoic plants in the Department of Geology. Volume 1. The Bembridge flora. London: British Museum (Natural History).
Riškienė MA. 1974. Novyj vid roda Najas v mezhlednikovykh otlozhenijakh obnazhenija v Bujvidzhjaj. Lietuvos Geologijos Mokslinio Tyrimo Institutas Darbai 27: 119–122.
Saporta G. 1873. Études sur la végétation du niveau du Sud-Est de la France à l'époque tertiaire. Annales des Sciences Naturelles Botanique, Series V, 17 (Suppl. I): 5–44.
Saporta G. 1879. Le monde des plantes avant l'apparition de l'homme. Paris: G. Masson.
Schaal S, Ziegler W. 1988. Messel – Ein Schaufenster in die Geschichte der Erde und des Lebens. Verlag Waldemar Kramer, Frankfurt am Main.
Schaarschmidt F. 1982. Präparation und Untersuchung der eozänen Pflanzenfossilien von Messel bei Darmstadt. Courier Forschungsinstitut Senckenberg 56: 59–77.
Schimper WP. 1869-1874. Traité de paléontologie végétale, ou, La flore du monde primitive dans ses rapports avec les formations géologiques et la flore du monde actuel. Paris: J.B. Baillière et fils.
Sille NP, Collinson ME, Kucera M, Hooker JJ. 2004. Evolution within the charophyte genus Harrisichara, late Paleogene, southern England; environmental and biostratigraphic implications. Palaeogeography, Palaeoclimatology, Palaeoecology 208: 153–173.
Sille NP. Collinson ME. Kucera M. Hooker JJ. 2006. Morphological evolution of Stratiotes through the Paleogene in England: An example of microevolution in flowering plants. Palaios 21: 272–288.
Stachurska A, Sadowska A, Dyjor S. 1973. The Neogene flora at Sośnica near Wrocław in the light of geo­logical and palynological investigations. Acta Palaeobotanica 14: 147–176.
Straus A. 1992. Die oberpliozäne Flora von Willershausen am Harz. Berichte der Naturhistorischen Gesellschaft Hannover 134: 7–115.
Stockey RA. 2006. The fossil record of basal monocots. Aliso 22: 91–106.
Stuchlik L, Szynkiewicz A, Łańcuka-Środoniowa M, Zastawniak E. 1990. Results of the hitherto palaeobotanical investigations of the Tertiary brown coal bed "Bełchatów" (Central Poland). Acta Palaeobotanica 30: 259–305.
Stuchlik L, Ziembińska-Tworzydło M, Kohlman-Adamska A, Grabowska I, Słodkowska B, Worobiec E, Durska E. 2014. Atlas of Pollen and Spores of the Polish Neogene. Volume 4 – Angiosperms 2. Kraków: W. Szafer Institute of Botany, Polish Academy of Science.
Sukaczev VN. 1958. O vidakh roda Najas iz otlozhenij Likhvinskogo mezhlednikov'ja. Botanicheskii Zhurnal 43: 239–242.
Thiele-Pfeiffer H. 1988. Die Mikroflora aus dem mitteleozänen Ölschiefer von Messel bei Darmstadt. Palaeontographica Abt. B 211: 1–86.
Ţicleanu N. 1995. Macroflore et végétation daciennes du Bassin Dacique. In: Marinescu FL, Papaianopol I, eds. Chronostratigraphie und Neostratotypen. Neogen der Zentrale Paratethys. Bd IX, 473–497. Bucharest: Rumänische Akademie.
Tobolski K. 1987. Holocene vegetational development based on the Kluki reference site in the Gardno–Łeba plain. Acta Palaeobotanica 27: 179–222.
Tolonen K. 1981. The history of the Stratiotes lakes of northern Fennoscandia in the light of stratigraphical studies. Wahlenbergia 7: 167–177.
Uhl D. 2017. Neu Funde der fossilen Krebsschere Stratiotes kaltennordheimensis (Zenker) Keilhack (Hydrocharitaceae) aus dem Oberoligozän des Westerwaldes (Rheinland-Pfalz, W-Deutschland). Mitteilung der Pollichia 98: 41–50.
Uhl D, Bruch AA, Traiser C, Klotz S. 2006. Palaeoclimate estimates for the Middle Miocene Schrotzburg flora (S Germany): a multi-method approach. International Journal of Earth Sciences 95: 1071–1085.
Vernon RO. 1951. Geology of Citrus and Levy counties, Florida. Florida Geological Survey Bulletin 33: 95-111.
Velitzelos D. Bouchal JM. Denk T. 2014. Review of the Cenozoic floras and vegetation of Greece. Review of Palaeobotany and Palynology 204: 56–117. https://doi.org/10.1016/j.revpalbo.2014.02.006
Wessel P, Weber O. 1855. Neuer Beitrag zur Tertiärflora der niederrheinischen Braunkohlenformation. Palaeontographica 4: 111–168.
Weyland HG. 1943. Beiträge zur Kenntnis der rheinischen Tertiärflora VI. Vierte Ergänzungen und Berichtigungen zur Flora der Blätterkohle und des Polierschiefers von Rott im Siebengebirge. Palaeontographica B 87: 94–136.
Wieliczkiewicz F. 1973. Antropogenovye semennye flory Belorussii i smezhnykh oblastej. Minsk: Nauka i tekhnika.
Wieliczkiewicz F. 1979. Istorija plejstotsenovoj flory srednej polosy Vostochno-Evropejskoj ravniny. In: Goretzky GI, Grichuk VP, eds. Sovetskaja paleokarpologija, 76–121. Moscow: Izdatel'stvo "Nauka".
Wieliczkiewicz F. 1982. Plejstotsenovye flory lednikovykh oblastej Vostochno-Evropejskoj ravniny. Minsk: Nauka i Tekhnika.
Wilde V. 1989. Untersuchungen zur Systematic der Blattreste aus dem Mittleozän der Grube Messel bei Darmstadt (Hessen, Bundesrepublik Deutschland). Courier Forschungsinstitut Senckenberg 115: 1–213.
Witte H. 1906. Stratiotes aloides L. funnen i Sveriges postglaciala aflagringar. Geologiska Föreningen i Stockholm Förhandlingar 27: 432–451.
Worobiec G. 2003. New fossil floras from Neogene deposits in the Bełchatów Lignite Mine. Acta Palaeobotanica, Suppl. 3: 3–133.
Zoller H. 1958. Ein fossiles, wärmzeitliches Vorkommen von Stratiotes aloides L. in der subalpinen Stufe des unteren Misox (Südschweitz). Veröffentlichungen des Geobotanischen Institutes Rübel in Zürich 33: 280–286.
